# Supplementary material for: Integrative genomics reveal a role for MCPIP1 in adipogenesis and adipocyte metabolism
Source: Cell Mol Life Sci. 2019 Dec 31;77(23):4899–919. doi: 10.1007/s00018-019-03434-5 (PMC7658075; doi:10.1007/s00018-019-03434-5)
Supplement: Supplementary file 2 — Supplementary file2 (XLSX 259 kb) [file 18_2019_3434_MOESM2_ESM.xlsx]

## Sheet: WTMCPIP1vsControl
gene	MCPIP_1	MCPIP_2	MCPIP_3	Control_1	Control_2	Control_3	padj	FC
ENSMUSG00000086377	0	1	0	15	46	8	0.00104729	0.0182377
ENSMUSG00000028978	1	1	1	98	15	11	0.000820162	0.0297649
ENSMUSG00000096979	386	422	503	17224	9003	13579	1.07142e-33	0.0377227
ENSMUSG00000068614	2	3	3	131	35	57	1.9928e-07	0.0421136
ENSMUSG00000089829	2	2	1	30	54	10	0.00684726	0.062868
ENSMUSG00000098095	1	1	1	10	38	4	0.0195562	0.0678634
ENSMUSG00000083807	1	2	1	3	56	1	0.0407889	0.0781317
ENSMUSG00000086174	2	0	1	13	22	5	0.0236196	0.0887219
ENSMUSG00000084235	2	3	1	1	66	9	0.0190524	0.0907438
ENSMUSG00000020159	4	0	1	31	18	12	0.0043924	0.0972648
ENSMUSG00000083655	5	8	2	53	75	35	8.95361e-07	0.106403
ENSMUSG00000098346	2	0	2	11	31	2	0.0492633	0.108743
ENSMUSG00000097285	3	2	1	5	47	8	0.0162394	0.115803
ENSMUSG00000080904	85	103	99	73	2566	177	0.049984	0.118843
ENSMUSG00000064349	138	197	184	569	4165	267	0.0202345	0.121863
ENSMUSG00000064343	880	1851	1254	2017	31902	2110	0.0354139	0.128564
ENSMUSG00000086436	4	0	2	9	41	5	0.0383911	0.129137
ENSMUSG00000083822	9	13	10	156	111	12	0.0203719	0.139524
ENSMUSG00000070870	19	17	23	187	178	93	7.26856e-13	0.150828
ENSMUSG00000082415	4	3	3	45	22	11	0.0106991	0.153419
ENSMUSG00000036528	1	2	5	10	34	15	0.0129043	0.154783
ENSMUSG00000045288	2	2	2	12	19	10	0.0385052	0.168627
ENSMUSG00000078154	71	85	68	253	1204	87	0.0287727	0.171082
ENSMUSG00000083372	4	3	3	39	22	6	0.0193511	0.179894
ENSMUSG00000069622	6	3	4	13	60	11	0.0270819	0.180773
ENSMUSG00000081552	60	48	63	522	522	87	0.0015087	0.182622
ENSMUSG00000024124	5	5	2	34	14	26	0.00324148	0.185814
ENSMUSG00000048600	4	4	9	40	50	13	0.0055152	0.195357
ENSMUSG00000083618	6	8	7	48	41	34	0.000324966	0.196779
ENSMUSG00000046070	29	26	30	218	171	113	5.65256e-09	0.198
ENSMUSG00000080816	5	3	3	21	38	6	0.0362603	0.200677
ENSMUSG00000098123	17	13	15	39	207	17	0.00656477	0.201898
ENSMUSG00000064356	81	106	95	523	954	161	0.0123855	0.203803
ENSMUSG00000086577	5	4	3	40	22	7	0.0392196	0.209285
ENSMUSG00000085627	94	79	66	456	525	324	1.14624e-16	0.2121
ENSMUSG00000063129	80	77	79	555	645	119	0.0269513	0.214482
ENSMUSG00000078300	10	12	15	76	112	17	0.0139857	0.215138
ENSMUSG00000045027	15	5	5	45	43	42	0.000393579	0.221008
ENSMUSG00000043687	7	12	9	10	102	29	0.0244596	0.225863
ENSMUSG00000079355	18	12	9	91	51	58	0.000237068	0.226146
ENSMUSG00000042417	3	4	5	28	22	12	0.0201189	0.226687
ENSMUSG00000049231	14	11	14	60	103	37	0.000427511	0.22746
ENSMUSG00000097920	10	2	3	19	48	10	0.0482123	0.230118
ENSMUSG00000022820	498	604	586	1837	5864	903	0.0159283	0.230312
ENSMUSG00000084838	14	8	8	36	84	25	0.00631347	0.241411
ENSMUSG00000018566	33	25	16	153	124	75	7.23118e-07	0.246202
ENSMUSG00000083688	14	15	8	64	72	37	0.000145339	0.248516
ENSMUSG00000040364	5	2	6	23	32	7	0.0425139	0.248715
ENSMUSG00000039109	6	4	3	20	7	31	0.0463608	0.24905
ENSMUSG00000081199	8	7	9	46	54	14	0.022984	0.249741
ENSMUSG00000080892	3	12	4	42	40	8	0.0385052	0.249838
ENSMUSG00000033544	4	10	3	25	36	17	0.038585	0.250719
ENSMUSG00000088609	1660	1229	2945	12457	10849	4170	0.00907628	0.253393
ENSMUSG00000071867	29	45	33	166	277	53	0.00281291	0.254556
ENSMUSG00000074026	9	11	5	30	66	17	0.0133753	0.25762
ENSMUSG00000080928	5	5	4	15	38	10	0.0424784	0.258301
ENSMUSG00000078139	40	28	38	91	328	61	0.00215262	0.258852
ENSMUSG00000080791	5	4	3	26	15	13	0.0339132	0.259166
ENSMUSG00000028989	219	243	296	1277	861	1164	2.39551e-12	0.261535
ENSMUSG00000082510	9	13	9	35	76	25	0.0120544	0.263851
ENSMUSG00000063888	1642	1656	1606	7716	6591	6738	9.4151e-34	0.266607
ENSMUSG00000083250	8	11	12	73	52	14	0.0439205	0.267435
ENSMUSG00000091003	8	8	3	24	49	10	0.0400363	0.268491
ENSMUSG00000097703	13	18	22	56	130	36	0.00175877	0.277752
ENSMUSG00000049551	3	9	5	30	23	17	0.0476609	0.280577
ENSMUSG00000063953	15	32	14	77	124	49	0.000682123	0.281775
ENSMUSG00000046807	138	134	108	571	652	344	1.54128e-11	0.282243
ENSMUSG00000041536	10	8	12	37	54	31	0.00523778	0.283656
ENSMUSG00000067148	1023	958	979	4483	4340	3182	8.56149e-29	0.285248
ENSMUSG00000032860	9	6	14	57	34	28	0.00337354	0.285256
ENSMUSG00000040998	25	41	35	146	157	103	6.62525e-08	0.286746
ENSMUSG00000040540	45	51	52	227	260	113	2.86976e-06	0.288619
ENSMUSG00000081704	17	22	18	86	110	33	0.00966368	0.292899
ENSMUSG00000035686	25	22	12	131	59	47	0.00054959	0.294209
ENSMUSG00000083394	59	57	62	379	272	73	0.000340332	0.296008
ENSMUSG00000020787	4	8	7	21	32	20	0.0317626	0.297648
ENSMUSG00000031979	740	699	757	3388	2696	2425	1.35587e-27	0.298071
ENSMUSG00000063739	7	9	9	32	47	18	0.0459592	0.300133
ENSMUSG00000026639	18	9	14	38	106	17	0.0417407	0.30092
ENSMUSG00000028089	69	50	64	283	215	201	7.72302e-11	0.30274
ENSMUSG00000083994	39	54	39	180	242	82	0.000168211	0.306601
ENSMUSG00000060068	203	240	159	852	1136	326	0.0307853	0.306689
ENSMUSG00000009633	174	102	88	607	529	267	3.89276e-05	0.306735
ENSMUSG00000020592	6774	6872	8390	34921	25526	22647	8.354e-13	0.30746
ENSMUSG00000061718	154	212	135	707	853	342	6.6328e-06	0.307834
ENSMUSG00000060096	9	9	9	48	29	25	0.0131595	0.308421
ENSMUSG00000030747	765	581	443	2838	2513	1367	2.6361e-08	0.313173
ENSMUSG00000049804	445	397	399	1813	1666	1084	1.83654e-19	0.316785
ENSMUSG00000033730	5	9	8	30	24	25	0.0488342	0.318385
ENSMUSG00000006390	3993	3796	3682	16004	15349	10375	3.04979e-16	0.319172
ENSMUSG00000082341	6	9	20	62	52	16	0.0370484	0.320576
ENSMUSG00000042745	1545	1816	1982	6295	7341	5440	3.85719e-08	0.321265
ENSMUSG00000098232	17	17	25	75	108	33	0.0185079	0.3213
ENSMUSG00000010290	387	368	275	1314	1128	1209	2.02375e-13	0.322
ENSMUSG00000081258	9	10	14	49	50	20	0.0435806	0.326215
ENSMUSG00000087370	417	403	422	1536	1448	1371	2.81229e-12	0.32647
ENSMUSG00000021236	587	569	521	2160	1927	1797	3.66609e-23	0.327033
ENSMUSG00000010307	223	188	149	797	740	447	1.61112e-08	0.329582
ENSMUSG00000097719	13	11	18	63	67	20	0.0267043	0.332073
ENSMUSG00000057580	17	14	25	46	128	24	0.0430101	0.332323
ENSMUSG00000082197	9	10	5	39	26	18	0.0468786	0.337709
ENSMUSG00000022893	19083	21248	20613	80809	66630	59585	1.90009e-34	0.339057
ENSMUSG00000060615	26	40	32	57	177	92	0.0123889	0.34026
ENSMUSG00000045455	36	50	44	125	243	76	0.000665802	0.340549
ENSMUSG00000051225	977	859	695	3468	3218	1969	2.00546e-09	0.341357
ENSMUSG00000085114	19	9	13	33	83	24	0.0464365	0.342092
ENSMUSG00000074064	247	217	209	918	744	613	8.44166e-12	0.342772
ENSMUSG00000079224	14	18	18	83	69	21	0.00888214	0.343317
ENSMUSG00000031917	1313	1237	1128	4668	3800	3673	6.23961e-21	0.348318
ENSMUSG00000008153	38	25	28	111	139	53	0.00254729	0.353058
ENSMUSG00000033208	300	359	269	1168	1085	776	5.35582e-16	0.354182
ENSMUSG00000059343	227	192	189	852	895	291	0.00274978	0.354362
ENSMUSG00000097769	427	434	365	985	1762	1188	1.43643e-05	0.354386
ENSMUSG00000070713	37	20	28	89	143	49	0.0363678	0.355486
ENSMUSG00000039617	119	128	89	410	419	263	2.60073e-09	0.35655
ENSMUSG00000005057	420	349	464	2044	1394	678	7.57147e-05	0.356888
ENSMUSG00000075268	116	177	131	547	625	219	0.00471893	0.358124
ENSMUSG00000017724	11	14	13	35	57	30	0.0414786	0.358231
ENSMUSG00000043122	165	95	84	532	341	253	1.94098e-05	0.359882
ENSMUSG00000081975	54	68	77	207	355	87	0.00146331	0.360592
ENSMUSG00000025792	1414	1196	1355	6026	4276	2649	3.96094e-07	0.361095
ENSMUSG00000038582	663	758	751	2707	2235	1957	8.97869e-25	0.362863
ENSMUSG00000082002	14	17	11	41	66	27	0.0150042	0.363067
ENSMUSG00000053647	36	17	13	114	71	32	0.0216671	0.364142
ENSMUSG00000067106	54	54	46	190	198	104	1.62168e-05	0.364913
ENSMUSG00000029190	1202	1143	1171	3966	4017	3102	5.25947e-21	0.36551
ENSMUSG00000085401	26	44	29	96	187	35	0.0463274	0.365653
ENSMUSG00000082585	24	31	27	81	120	58	0.0104009	0.365961
ENSMUSG00000027298	31	36	35	130	121	73	0.000119459	0.366149
ENSMUSG00000044641	28	39	38	133	147	55	0.00268424	0.367955
ENSMUSG00000037379	731	656	803	2749	2291	1850	8.92974e-17	0.368468
ENSMUSG00000081402	40	32	37	124	177	48	0.0109527	0.369043
ENSMUSG00000028766	76	76	84	346	208	191	5.14211e-05	0.369134
ENSMUSG00000090602	52	62	45	230	232	47	0.0106894	0.373392
ENSMUSG00000045886	57	69	76	98	414	111	0.0166532	0.374068
ENSMUSG00000037868	253	230	189	868	779	445	1.78928e-07	0.37603
ENSMUSG00000081100	29	33	27	91	122	59	0.00177503	0.379338
ENSMUSG00000098048	27	12	18	60	89	28	0.0305414	0.379728
ENSMUSG00000003541	102	92	85	364	214	266	7.08166e-07	0.380658
ENSMUSG00000018659	591	467	504	1940	1586	1233	8.55821e-11	0.381683
ENSMUSG00000025150	2193	2173	2440	7512	7574	5491	1.68898e-09	0.382234
ENSMUSG00000044816	37	28	29	107	113	66	0.00233411	0.3825
ENSMUSG00000035329	285	296	242	822	866	769	7.23993e-08	0.382595
ENSMUSG00000069011	64	63	72	264	242	107	0.0020852	0.382841
ENSMUSG00000090737	37	42	55	178	150	82	0.010797	0.383542
ENSMUSG00000089698	8	11	11	29	38	23	0.0319023	0.38361
ENSMUSG00000082308	50	44	45	179	193	58	0.01306	0.38365
ENSMUSG00000043831	167	148	147	552	448	390	2.0753e-12	0.384042
ENSMUSG00000062554	295	372	391	607	1972	600	0.00268424	0.384069
ENSMUSG00000035355	23	18	15	84	64	25	0.0183573	0.38425
ENSMUSG00000075609	46	74	92	259	281	108	0.013352	0.384494
ENSMUSG00000028121	1170	1266	1043	4561	3433	2519	7.57417e-11	0.385628
ENSMUSG00000055866	534	491	578	2272	1467	1115	7.95775e-08	0.387428
ENSMUSG00000033186	296	349	315	888	990	935	2.39287e-05	0.387569
ENSMUSG00000083626	70	79	55	108	394	105	0.0202653	0.388344
ENSMUSG00000091655	34	19	36	123	104	45	0.0217401	0.388478
ENSMUSG00000031667	430	359	407	1194	1122	1185	1.16664e-11	0.389724
ENSMUSG00000022555	2456	1942	1997	7766	6089	5121	2.02375e-13	0.391259
ENSMUSG00000045662	13	20	9	49	53	23	0.0423396	0.39152
ENSMUSG00000091498	327	373	340	987	1308	759	5.72352e-10	0.392798
ENSMUSG00000046993	282	296	315	860	1442	374	0.00602673	0.393013
ENSMUSG00000027313	74	101	79	294	314	146	0.000132577	0.393289
ENSMUSG00000031530	344	264	259	1119	942	531	1.48006e-06	0.393441
ENSMUSG00000036856	1072	1241	1224	4315	3467	2627	7.40978e-08	0.394478
ENSMUSG00000037977	32	13	21	104	36	56	0.0293679	0.394555
ENSMUSG00000033871	128	123	125	512	375	230	0.000192381	0.395721
ENSMUSG00000026922	2477	1959	1905	7576	6215	4792	9.17668e-07	0.396953
ENSMUSG00000033985	142	193	152	482	461	453	3.42271e-09	0.397287
ENSMUSG00000075296	50	36	32	138	128	80	0.00170278	0.397683
ENSMUSG00000053961	136	147	154	442	373	433	1.27211e-08	0.398579
ENSMUSG00000035828	4159	3588	3615	13942	11075	8060	1.07091e-07	0.400753
ENSMUSG00000048442	249	227	220	699	773	532	2.64681e-06	0.401016
ENSMUSG00000048285	1574	1788	2091	6028	4188	5247	1.65549e-09	0.402619
ENSMUSG00000037601	1644	1680	1439	3552	7756	2448	0.00087124	0.40292
ENSMUSG00000063334	365	353	342	1024	1082	894	6.80793e-08	0.405257
ENSMUSG00000031980	19326	14924	21772	71712	48172	41506	9.55132e-06	0.405446
ENSMUSG00000003123	3890	3057	2994	12542	11016	5371	4.04855e-05	0.405922
ENSMUSG00000042041	48	48	38	149	139	94	6.76338e-05	0.406552
ENSMUSG00000026921	30	30	26	91	100	54	0.00301418	0.407962
ENSMUSG00000020955	96	67	69	117	341	189	0.0069184	0.40817
ENSMUSG00000079889	92	83	66	268	322	106	0.00712095	0.40866
ENSMUSG00000089695	31	39	28	57	142	74	0.0138915	0.408744
ENSMUSG00000021681	805	755	767	2163	2218	2111	5.66485e-11	0.409074
ENSMUSG00000083596	62	58	60	258	208	59	0.0149595	0.410706
ENSMUSG00000079108	47	50	108	258	216	114	0.020721	0.410745
ENSMUSG00000088246	27	15	28	61	87	49	0.0349374	0.411728
ENSMUSG00000051169	660	575	560	2134	1877	1096	4.3831e-06	0.411935
ENSMUSG00000081278	37	40	31	98	156	52	0.0294204	0.41231
ENSMUSG00000035504	106	90	101	340	300	198	3.21439e-06	0.412948
ENSMUSG00000059895	80	55	89	257	231	146	0.00198649	0.413229
ENSMUSG00000081413	84	80	77	160	439	85	0.0363678	0.413356
ENSMUSG00000033610	61	49	47	155	147	134	8.64717e-05	0.413402
ENSMUSG00000032717	137	120	188	495	369	376	0.000526635	0.413792
ENSMUSG00000034445	280	341	405	1303	825	754	1.49055e-06	0.413795
ENSMUSG00000082247	38	27	28	90	125	48	0.0133228	0.414072
ENSMUSG00000040957	103	104	64	290	320	151	0.000268922	0.415925
ENSMUSG00000069379	59	72	71	214	238	114	0.00601234	0.416459
ENSMUSG00000051116	89	72	83	224	310	147	0.000475387	0.416957
ENSMUSG00000071497	64	105	79	197	385	110	0.0218451	0.417174
ENSMUSG00000045100	119	113	104	375	305	250	3.91319e-07	0.418149
ENSMUSG00000023909	607	722	637	2057	1886	1474	1.11265e-07	0.418469
ENSMUSG00000081967	63	61	65	113	319	92	0.0192111	0.418691
ENSMUSG00000095478	122	107	117	406	437	138	0.0313752	0.418757
ENSMUSG00000015335	164	120	173	565	467	245	0.00340972	0.422699
ENSMUSG00000063354	45	43	34	164	127	51	0.00735537	0.423014
ENSMUSG00000050796	291	341	344	913	982	753	3.77392e-09	0.423235
ENSMUSG00000083774	102	106	83	287	375	142	0.00323032	0.423873
ENSMUSG00000024781	1515	1716	1531	4315	4098	4316	1.12938e-10	0.425168
ENSMUSG00000081021	116	147	97	303	517	167	0.00907628	0.425277
ENSMUSG00000040721	153	186	211	724	520	282	0.00168898	0.425334
ENSMUSG00000004748	30	30	34	67	124	63	0.00636176	0.425635
ENSMUSG00000039308	361	333	457	1365	1001	783	4.45843e-06	0.426335
ENSMUSG00000037933	1441	1339	1503	4773	4310	2636	1.91718e-09	0.427131
ENSMUSG00000015474	1103	1157	1222	3303	3611	2490	1.55272e-11	0.427288
ENSMUSG00000058927	288	215	140	827	608	339	0.00143075	0.428398
ENSMUSG00000080875	607	627	518	2124	1942	774	0.011438	0.428406
ENSMUSG00000098019	24	36	31	68	130	47	0.0301904	0.43
ENSMUSG00000029089	78	111	91	288	237	220	1.9387e-06	0.431348
ENSMUSG00000083443	109	99	93	294	392	134	0.00543219	0.431653
ENSMUSG00000038072	892	879	942	2820	2420	2017	8.90526e-13	0.431844
ENSMUSG00000094257	23	42	39	70	160	48	0.0371845	0.43331
ENSMUSG00000031770	449	459	486	1459	1264	993	5.53924e-15	0.43402
ENSMUSG00000081824	129	177	121	167	731	227	0.0404236	0.434604
ENSMUSG00000078151	41	40	37	127	132	59	0.0215253	0.435183
ENSMUSG00000029304	494	531	575	1243	891	1936	0.0113243	0.435629
ENSMUSG00000037071	15225	14310	12754	41194	35908	34277	5.35582e-16	0.435663
ENSMUSG00000033083	1252	1214	1064	4049	2832	2517	1.76319e-10	0.435899
ENSMUSG00000081578	39	50	34	136	126	67	0.00712095	0.43617
ENSMUSG00000081999	870	859	736	2776	2536	1310	0.000687757	0.437056
ENSMUSG00000084093	239	183	191	448	893	296	0.00528074	0.437262
ENSMUSG00000081389	34	48	34	124	117	67	0.0464316	0.438021
ENSMUSG00000078429	1850	2166	2098	6433	5621	4003	1.6277e-07	0.44175
ENSMUSG00000080242	1267	1241	1492	2926	5878	1775	0.0171893	0.442037
ENSMUSG00000018861	433	433	446	1672	1099	715	4.67387e-05	0.44337
ENSMUSG00000025201	88	114	91	319	316	139	0.00122546	0.44392
ENSMUSG00000046814	776	560	750	2042	1784	1598	6.51613e-08	0.443964
ENSMUSG00000082192	32	27	53	119	112	64	0.0290116	0.4442
ENSMUSG00000083179	57	56	42	129	170	103	0.000868834	0.444278
ENSMUSG00000039428	552	590	480	1538	1282	1348	1.39049e-07	0.444662
ENSMUSG00000094320	27	16	28	71	78	38	0.0403454	0.444712
ENSMUSG00000082337	40	32	35	147	97	42	0.0356196	0.44593
ENSMUSG00000091264	330	302	329	828	741	877	6.43062e-05	0.446182
ENSMUSG00000061780	344	233	226	744	835	506	1.03644e-05	0.447907
ENSMUSG00000050578	150	156	146	295	378	453	0.000497189	0.449602
ENSMUSG00000079017	63	63	136	161	325	180	0.0261775	0.450998
ENSMUSG00000083678	223	203	192	616	664	322	0.000945772	0.451669
ENSMUSG00000061306	3457	3484	3838	12200	8855	6755	3.80367e-06	0.452304
ENSMUSG00000068101	139	139	174	565	404	212	0.00506116	0.45293
ENSMUSG00000057375	442	472	489	1106	1395	1044	7.95868e-08	0.452937
ENSMUSG00000066245	59	66	57	175	228	70	0.0497255	0.453087
ENSMUSG00000029314	1286	1065	848	2692	3074	2334	2.25171e-06	0.453945
ENSMUSG00000032192	729	632	671	2060	1752	1372	8.83301e-08	0.454649
ENSMUSG00000029167	60	60	59	170	138	143	0.000934921	0.454971
ENSMUSG00000026278	215	192	161	613	471	362	0.000111925	0.457127
ENSMUSG00000030545	924	814	842	2407	2241	1852	1.20503e-13	0.457706
ENSMUSG00000033453	2581	2264	2111	7772	5799	4152	5.96345e-08	0.459085
ENSMUSG00000047205	1124	988	1119	3105	2530	2452	5.58217e-12	0.459832
ENSMUSG00000083325	97	91	89	267	244	185	3.602e-06	0.460152
ENSMUSG00000038068	27	39	32	89	100	56	0.00779599	0.462896
ENSMUSG00000032715	217	230	220	611	705	361	0.000384686	0.463176
ENSMUSG00000039903	96	100	136	297	274	251	1.72137e-05	0.463557
ENSMUSG00000039886	4347	3641	3428	11127	10483	7005	4.75849e-06	0.464253
ENSMUSG00000083364	46	43	24	131	109	47	0.038585	0.464854
ENSMUSG00000024955	1081	956	1081	3449	2594	1803	0.000264452	0.465412
ENSMUSG00000081865	199	168	232	452	833	227	0.0315074	0.465955
ENSMUSG00000030735	391	341	277	823	1339	385	0.0173388	0.466106
ENSMUSG00000082016	599	657	548	1917	1863	775	0.00882717	0.466899
ENSMUSG00000095159	178	161	171	581	489	219	0.00540673	0.468249
ENSMUSG00000037894	1736	1525	1882	5201	2951	4409	0.000516043	0.468421
ENSMUSG00000023019	429	227	207	955	839	392	0.0113271	0.468558
ENSMUSG00000007872	2572	3110	3157	9009	8226	4781	2.51469e-05	0.468775
ENSMUSG00000022018	345	299	297	895	771	646	4.07598e-05	0.470381
ENSMUSG00000025732	481	456	437	1343	1147	887	4.29248e-05	0.4716
ENSMUSG00000014905	1071	1383	1035	2282	3023	3003	0.00562516	0.472225
ENSMUSG00000033096	2003	1736	1625	5220	4298	3628	9.6651e-11	0.472231
ENSMUSG00000041765	675	675	695	1808	1876	1315	3.48396e-08	0.472719
ENSMUSG00000097397	47	34	42	95	157	52	0.0292075	0.473826
ENSMUSG00000037419	1058	1058	997	2796	2717	2067	5.35486e-14	0.473901
ENSMUSG00000014426	141	165	171	493	341	328	4.03418e-06	0.474225
ENSMUSG00000023961	97	134	109	293	205	311	0.00284987	0.474325
ENSMUSG00000074280	942	986	764	1733	3330	1483	0.000752369	0.47433
ENSMUSG00000054716	394	373	590	1265	1452	641	0.021053	0.474491
ENSMUSG00000095588	473	470	388	1179	1161	891	4.32095e-10	0.474798
ENSMUSG00000091478	661	634	692	1039	2874	932	0.0211251	0.474993
ENSMUSG00000030826	1827	1466	1458	5278	3693	2748	4.76626e-05	0.475093
ENSMUSG00000049265	344	276	338	908	674	735	1.60739e-05	0.475417
ENSMUSG00000029715	509	524	563	1624	1275	999	1.65898e-05	0.475594
ENSMUSG00000078153	433	388	359	1201	1192	528	0.00281596	0.475895
ENSMUSG00000055799	3406	4292	5162	13639	9498	8212	0.00220385	0.476189
ENSMUSG00000034957	1905	1742	1331	5514	4261	2517	0.000173217	0.476217
ENSMUSG00000081669	179	177	189	423	564	333	9.45948e-05	0.476545
ENSMUSG00000075419	1600	1393	1664	4762	3770	2840	4.50066e-07	0.477228
ENSMUSG00000018770	8661	8303	8993	22722	22024	17881	4.17431e-11	0.477384
ENSMUSG00000021676	149	236	190	508	390	468	0.000128653	0.478125
ENSMUSG00000084145	76	74	73	232	198	115	0.000575507	0.47843
ENSMUSG00000053094	878	967	887	2374	2273	1906	7.95445e-15	0.478898
ENSMUSG00000030278	5506	4590	4342	13607	13936	7689	0.000541883	0.479131
ENSMUSG00000024218	660	777	661	1388	1877	1686	0.00060984	0.479159
ENSMUSG00000095419	165	134	93	246	486	213	0.0201001	0.479406
ENSMUSG00000023990	127	132	174	498	348	216	0.00168009	0.479798
ENSMUSG00000030930	151	136	152	438	320	299	1.9387e-06	0.48033
ENSMUSG00000026563	482	504	563	1273	1234	1171	1.13951e-08	0.481421
ENSMUSG00000039087	2023	2166	2199	6781	4880	3800	4.94351e-05	0.481493
ENSMUSG00000003166	1174	1256	1244	3785	2633	2421	1.78326e-06	0.481494
ENSMUSG00000091086	593	791	576	1645	2454	680	0.0153393	0.482003
ENSMUSG00000089992	146	139	153	433	435	196	0.00628568	0.484053
ENSMUSG00000029163	4679	4648	4989	16951	10969	6988	0.000816329	0.484124
ENSMUSG00000030546	850	768	648	2787	1728	1032	0.00376566	0.484143
ENSMUSG00000042215	699	767	609	1828	1639	1451	7.74656e-08	0.484437
ENSMUSG00000035268	514	520	612	1314	1623	990	0.000202413	0.484481
ENSMUSG00000080824	31	56	64	125	123	108	0.0115031	0.484927
ENSMUSG00000031750	136	169	177	344	519	279	0.00318142	0.48628
ENSMUSG00000028126	1275	1160	1303	3464	2945	2476	2.19433e-11	0.48636
ENSMUSG00000024842	99	68	68	241	196	128	0.00132799	0.486587
ENSMUSG00000022124	423	441	457	1159	887	1050	3.70355e-05	0.486858
ENSMUSG00000091905	45	27	34	64	117	69	0.034357	0.487097
ENSMUSG00000003099	2176	2211	2199	6960	5056	3764	5.90754e-06	0.487307
ENSMUSG00000091831	412	384	349	1150	1182	444	0.0195562	0.487716
ENSMUSG00000044340	705	842	916	2417	1675	1723	1.09716e-07	0.487923
ENSMUSG00000082896	122	152	100	452	311	145	0.024674	0.487962
ENSMUSG00000019139	3450	3341	3460	11347	8256	5090	0.000103956	0.488584
ENSMUSG00000039956	76	68	36	176	172	83	0.0236669	0.489453
ENSMUSG00000028671	889	871	919	2318	2386	1627	1.91896e-06	0.489823
ENSMUSG00000037451	50	46	58	133	95	130	0.0201515	0.489911
ENSMUSG00000031458	287	314	295	714	802	585	3.57626e-06	0.490186
ENSMUSG00000005983	40	45	26	92	95	73	0.0205847	0.490431
ENSMUSG00000020089	2433	2550	2096	5338	6416	4777	1.23412e-06	0.490651
ENSMUSG00000075232	908	858	847	2432	1842	1854	5.27275e-05	0.490818
ENSMUSG00000004043	2793	2385	2433	9152	4939	4148	0.000217671	0.491349
ENSMUSG00000039684	511	523	453	1325	1529	687	0.000824039	0.491426
ENSMUSG00000021265	471	493	482	1594	1036	811	0.000280645	0.491433
ENSMUSG00000071078	144	155	136	479	384	182	0.0111506	0.491446
ENSMUSG00000040007	1013	1045	1131	3435	2405	1749	0.000216024	0.49181
ENSMUSG00000096403	797	887	889	2720	2026	1374	0.00109314	0.491835
ENSMUSG00000006931	3119	3079	3453	8920	7056	6601	2.42611e-06	0.492865
ENSMUSG00000082691	695	774	781	1795	2234	1256	2.50971e-06	0.492894
ENSMUSG00000040824	1709	1866	1818	3143	7012	2515	0.00952745	0.492973
ENSMUSG00000036155	427	401	352	1142	845	779	5.91323e-08	0.493222
ENSMUSG00000002068	896	867	761	2476	1907	1555	3.76852e-08	0.493251
ENSMUSG00000004667	2179	2223	2146	4306	8568	2615	0.0128684	0.493689
ENSMUSG00000091408	30	30	33	74	94	50	0.0217746	0.494194
ENSMUSG00000006457	72	68	71	181	189	124	0.000318635	0.494331
ENSMUSG00000030029	14936	13030	12065	41440	29401	23574	1.92483e-06	0.494636
ENSMUSG00000020131	78	61	84	184	231	111	0.0105258	0.494647
ENSMUSG00000025993	91	74	83	180	215	178	0.00283514	0.495366
ENSMUSG00000024052	516	468	641	1432	1350	1008	4.93215e-06	0.496563
ENSMUSG00000081052	42	45	40	131	91	75	0.0114385	0.496641
ENSMUSG00000083764	53	58	49	135	163	77	0.021382	0.496709
ENSMUSG00000057706	50	38	54	112	157	65	0.0449805	0.496891
ENSMUSG00000029674	4765	4303	5547	15613	9795	8858	0.000149707	0.497658
ENSMUSG00000029198	2365	2286	2036	4724	5992	4636	1.85523e-07	0.497864
ENSMUSG00000020085	3031	2895	2863	7588	7395	5422	6.6325e-08	0.4981
ENSMUSG00000079184	826	774	786	1836	1525	2053	0.00097811	0.498418
ENSMUSG00000020695	9427	9277	11894	31186	21489	18661	0.000474579	0.499127
ENSMUSG00000028522	497	547	522	1126	1211	1221	0.00173477	0.499305
ENSMUSG00000045690	3061	3505	3899	5634	14850	3894	0.0340898	0.500076
ENSMUSG00000022800	1604	1704	1545	3646	3675	3689	0.000805485	0.501299
ENSMUSG00000070493	3334	3185	3742	6175	9792	7304	0.000337119	0.501753
ENSMUSG00000033739	654	627	603	1593	1540	1198	3.69198e-06	0.501806
ENSMUSG00000020593	2520	2380	2240	6887	4896	4639	9.05556e-09	0.503053
ENSMUSG00000026858	2507	2111	2082	7250	5094	3334	0.000861067	0.503059
ENSMUSG00000060681	515	543	502	1328	1117	1104	8.34295e-07	0.503801
ENSMUSG00000085783	435	498	438	993	1666	520	0.0187002	0.504647
ENSMUSG00000024885	701	673	770	1952	1745	1237	8.16807e-05	0.50487
ENSMUSG00000001739	6184	4530	4978	16016	11673	8701	1.94098e-05	0.505111
ENSMUSG00000035840	209	260	189	493	480	502	0.0157005	0.506083
ENSMUSG00000048807	2483	2144	3004	7556	5916	4166	0.00131016	0.506098
ENSMUSG00000060708	241	244	288	539	737	478	0.00611627	0.50653
ENSMUSG00000062933	1286	1313	1667	3786	4212	1884	0.0173388	0.50659
ENSMUSG00000035493	1111	1182	1010	3234	2509	1846	1.86287e-06	0.506647
ENSMUSG00000027104	639	762	771	1576	1563	1715	0.000533472	0.506761
ENSMUSG00000032478	238	247	268	562	751	407	0.000815619	0.506777
ENSMUSG00000039774	55	37	31	102	112	67	0.0252778	0.508606
ENSMUSG00000041506	1140	1083	1109	3469	2654	1582	0.00867834	0.508698
ENSMUSG00000038146	78	65	105	268	158	144	0.0371005	0.508699
ENSMUSG00000026107	637	561	596	1341	1554	1157	0.000989335	0.509079
ENSMUSG00000048261	102	89	73	201	287	117	0.0106549	0.509124
ENSMUSG00000079225	223	283	228	626	741	316	0.0034108	0.509579
ENSMUSG00000037523	1244	1175	1223	3360	2910	2040	8.66623e-05	0.510012
ENSMUSG00000022797	1663	1983	1502	3564	3755	4078	0.00385904	0.510085
ENSMUSG00000092325	69	75	50	136	167	131	0.0163638	0.510612
ENSMUSG00000018143	225	260	225	601	621	389	0.00222771	0.510685
ENSMUSG00000044268	29	41	36	92	83	64	0.0378488	0.511204
ENSMUSG00000069913	68	80	72	177	190	129	0.00110475	0.511514
ENSMUSG00000053208	68	71	60	178	170	104	0.00311029	0.511618
ENSMUSG00000020733	431	443	496	1162	1059	867	1.59884e-05	0.511621
ENSMUSG00000039646	2266	2366	3017	7653	5672	4130	0.00702529	0.512034
ENSMUSG00000023452	460	463	424	1152	1117	776	2.11498e-06	0.512283
ENSMUSG00000028633	2064	2212	1941	5139	4798	4013	4.96069e-09	0.512483
ENSMUSG00000037493	830	796	699	1915	1737	1559	3.63239e-09	0.512539
ENSMUSG00000038422	253	233	238	667	609	372	0.00170278	0.512867
ENSMUSG00000051502	209	191	204	537	539	299	0.000303273	0.512871
ENSMUSG00000034854	693	654	761	2150	1574	1088	0.000997168	0.513335
ENSMUSG00000097388	90	71	92	236	231	112	0.0299262	0.513606
ENSMUSG00000020101	48	30	36	114	88	58	0.037449	0.513621
ENSMUSG00000026923	2314	2162	2601	8582	4551	3202	0.00602231	0.513828
ENSMUSG00000028902	953	992	961	2526	2055	1925	6.7348e-09	0.513935
ENSMUSG00000059810	107	111	112	316	191	231	0.00387384	0.514558
ENSMUSG00000082066	74	55	71	170	174	108	0.019338	0.51489
ENSMUSG00000038022	134	144	161	370	303	305	1.05463e-05	0.514933
ENSMUSG00000037411	2462	2824	2434	6276	5627	5262	2.65848e-07	0.514982
ENSMUSG00000036615	356	359	360	873	878	655	2.47779e-07	0.51536
ENSMUSG00000029406	475	443	581	1574	1051	785	0.001295	0.515457
ENSMUSG00000029408	219	207	215	701	446	315	0.00761629	0.515568
ENSMUSG00000086784	357	340	300	942	863	461	0.00543399	0.515925
ENSMUSG00000057963	610	585	619	1768	1297	1029	2.65209e-06	0.515936
ENSMUSG00000035342	1967	1649	2323	5726	4835	2945	0.00784803	0.51605
ENSMUSG00000033763	2065	2176	2490	6708	4542	3924	0.000659262	0.51615
ENSMUSG00000023087	515	545	514	1502	1156	883	2.47779e-07	0.516795
ENSMUSG00000045799	654	695	740	1865	1865	995	0.000936155	0.51681
ENSMUSG00000020723	75	50	73	194	155	100	0.0209978	0.51697
ENSMUSG00000028563	291	436	356	750	820	799	0.00602231	0.517543
ENSMUSG00000067547	118	107	92	237	338	139	0.0157011	0.517928
ENSMUSG00000060950	348	370	404	1033	917	576	0.00245753	0.518105
ENSMUSG00000022425	2195	2407	1835	5503	4489	4268	7.08806e-05	0.518351
ENSMUSG00000081888	40	43	57	111	137	66	0.0219617	0.518736
ENSMUSG00000062619	320	308	371	636	948	621	0.00649141	0.519429
ENSMUSG00000051234	1227	1229	1288	2456	2814	2889	0.000496273	0.519507
ENSMUSG00000025001	510	661	530	1265	1351	1124	0.0108497	0.519575
ENSMUSG00000020743	516	508	541	1532	1288	717	0.00247123	0.51977
ENSMUSG00000037904	91	74	98	220	232	137	0.0267043	0.52
ENSMUSG00000022498	1030	1162	1148	2885	2415	2093	4.09593e-10	0.520725
ENSMUSG00000068240	1612	1845	2160	3793	6657	2158	0.0284919	0.520753
ENSMUSG00000058922	432	430	308	1035	1038	551	0.00513235	0.520942
ENSMUSG00000007480	126	88	138	333	183	261	0.00734523	0.521377
ENSMUSG00000007610	1097	933	1096	2872	2551	1589	0.000346506	0.521398
ENSMUSG00000044339	55	58	84	182	133	122	0.00865374	0.521454
ENSMUSG00000078700	250	212	211	678	510	325	0.000787368	0.522114
ENSMUSG00000027222	1006	804	830	2385	2081	1429	0.000427511	0.522221
ENSMUSG00000066191	1132	1029	1114	3256	2545	1565	0.000921222	0.522229
ENSMUSG00000020099	2100	1985	2231	6650	4468	3100	0.00543783	0.522229
ENSMUSG00000020087	1035	1020	1129	2791	2752	1571	0.000566913	0.522568
ENSMUSG00000036186	197	153	158	479	397	260	0.00190422	0.522938
ENSMUSG00000024761	92	101	128	279	302	138	0.0244614	0.522971
ENSMUSG00000048164	165	196	184	498	455	262	0.000756215	0.523294
ENSMUSG00000095115	2280	2509	2386	5838	5446	4490	3.88462e-09	0.523412
ENSMUSG00000047260	872	1150	880	2079	2465	1795	9.07004e-07	0.524068
ENSMUSG00000032058	7314	6283	6366	16794	14739	12455	6.07117e-09	0.524134
ENSMUSG00000083240	143	142	126	321	389	201	0.011325	0.524469
ENSMUSG00000006641	1850	1651	1355	4572	4063	2226	0.00112828	0.524824
ENSMUSG00000016409	470	502	504	1154	1087	982	1.23412e-06	0.524931
ENSMUSG00000005973	4437	4789	4360	9547	10078	9797	5.96864e-06	0.52501
ENSMUSG00000024891	85	102	85	257	214	133	0.0137309	0.525172
ENSMUSG00000033207	45	37	42	79	102	88	0.020925	0.525842
ENSMUSG00000002831	4833	4041	4091	12967	9087	6785	5.60888e-05	0.526583
ENSMUSG00000036553	89	69	56	212	180	87	0.0266034	0.526726
ENSMUSG00000028214	1789	1690	2071	4383	3507	4117	6.90131e-06	0.527328
ENSMUSG00000029047	377	392	396	1112	824	635	2.14619e-05	0.527519
ENSMUSG00000025509	6145	6001	6043	17460	13249	9553	0.0043405	0.527557
ENSMUSG00000074063	77	112	121	289	236	158	0.0225118	0.528107
ENSMUSG00000053553	375	273	373	767	766	687	0.000947788	0.528295
ENSMUSG00000029066	1483	1450	1565	2393	4518	2786	0.00219991	0.529374
ENSMUSG00000002660	1656	1536	1756	3727	4290	2790	0.00104621	0.529454
ENSMUSG00000051413	575	631	659	1709	1233	1132	6.25316e-06	0.529475
ENSMUSG00000069633	286	261	367	849	685	481	0.00133507	0.529477
ENSMUSG00000026853	4573	4201	3938	12697	8013	7248	9.68801e-05	0.529858
ENSMUSG00000041548	573	609	636	1420	1286	1221	8.96618e-07	0.53029
ENSMUSG00000083692	121	107	119	249	342	169	0.010062	0.530335
ENSMUSG00000028393	1391	1239	1298	3637	2881	2117	0.00156629	0.530386
ENSMUSG00000039195	1596	1494	1936	3207	4918	2787	0.0115442	0.530997
ENSMUSG00000058581	99	100	92	252	241	145	0.0114813	0.530999
ENSMUSG00000020023	1938	1745	1354	4462	3550	2972	5.59813e-06	0.531191
ENSMUSG00000074457	561	661	713	1378	1595	1202	6.19217e-05	0.531361
ENSMUSG00000082280	169	162	115	517	279	196	0.0314293	0.531367
ENSMUSG00000020766	1313	1425	1618	3607	3317	2544	0.000516043	0.531729
ENSMUSG00000034173	116	119	106	333	212	199	0.000786294	0.531763
ENSMUSG00000074272	321	423	392	930	797	723	4.75849e-06	0.532173
ENSMUSG00000056091	2552	2525	2616	6769	5045	4858	3.85719e-08	0.53241
ENSMUSG00000061104	238	271	233	521	811	294	0.0222898	0.532481
ENSMUSG00000028958	157	134	149	411	311	240	0.0321148	0.533063
ENSMUSG00000054385	141	129	142	325	290	272	5.53276e-05	0.533404
ENSMUSG00000032279	4353	4392	3601	9788	9829	7082	2.0226e-06	0.534029
ENSMUSG00000045917	356	289	319	863	625	599	0.000166329	0.534526
ENSMUSG00000006611	32	26	28	70	67	49	0.0374385	0.534645
ENSMUSG00000034462	2033	2145	2422	5072	4264	4739	7.42664e-06	0.534718
ENSMUSG00000026860	2659	2256	2706	7426	5625	3672	0.00166767	0.535218
ENSMUSG00000021929	1328	1628	1332	2851	3139	3085	0.00911482	0.535339
ENSMUSG00000069135	355	290	270	706	638	614	0.00280598	0.536093
ENSMUSG00000020644	170	300	257	396	465	643	0.0173388	0.536388
ENSMUSG00000063412	215	254	231	513	691	313	0.0322554	0.536647
ENSMUSG00000022359	81	69	80	199	125	167	0.0162839	0.536847
ENSMUSG00000067370	100	85	96	254	191	162	0.00387086	0.537093
ENSMUSG00000035337	56	78	48	160	136	96	0.00896272	0.537266
ENSMUSG00000022538	1862	1880	1948	4200	4264	3648	1.73217e-06	0.538612
ENSMUSG00000048911	959	855	980	2327	1881	1771	1.1121e-05	0.538663
ENSMUSG00000018001	1600	1602	1713	4169	3362	2985	5.27516e-09	0.539582
ENSMUSG00000097245	637	647	563	1578	1674	758	0.0185335	0.540406
ENSMUSG00000021258	1070	1353	1396	2855	2728	2489	2.62482e-05	0.54099
ENSMUSG00000024472	599	648	652	1489	1276	1255	3.2572e-05	0.541169
ENSMUSG00000053898	4518	4459	4184	11301	9492	7395	4.89119e-06	0.541213
ENSMUSG00000057886	112	152	104	253	384	152	0.0409818	0.541706
ENSMUSG00000033685	5041	4697	5290	13361	10721	8147	0.00158666	0.54258
ENSMUSG00000028431	1781	1712	1599	4429	3431	2998	2.2604e-08	0.542616
ENSMUSG00000051671	176	235	183	407	512	336	0.00202283	0.54321
ENSMUSG00000060992	3769	4004	3870	8420	8480	7593	1.91718e-09	0.543666
ENSMUSG00000024158	1253	1152	1328	2702	2638	2512	0.000156312	0.543781
ENSMUSG00000037190	204	216	219	458	575	325	0.00146773	0.54457
ENSMUSG00000028439	130	174	196	344	438	273	0.00263716	0.545509
ENSMUSG00000025870	132	108	145	270	370	181	0.0204087	0.545557
ENSMUSG00000026385	6548	7308	5888	10518	20230	10646	0.0102036	0.546412
ENSMUSG00000057572	241	289	262	570	516	560	0.013352	0.546968
ENSMUSG00000081289	117	128	115	259	325	177	0.0110371	0.547805
ENSMUSG00000000884	116	122	125	293	294	182	0.00340972	0.548048
ENSMUSG00000029591	103	132	112	340	190	203	0.0104419	0.548183
ENSMUSG00000058492	222	190	140	431	537	213	0.0429953	0.548448
ENSMUSG00000084347	228	238	204	522	566	330	0.0118816	0.548599
ENSMUSG00000009293	2711	2433	2630	5938	5773	4622	1.38222e-05	0.548813
ENSMUSG00000020022	1245	1178	1096	2841	2925	1696	0.000395269	0.54942
ENSMUSG00000024030	320	325	251	750	637	496	0.00071448	0.550725
ENSMUSG00000007570	607	533	673	1357	1651	832	0.013352	0.550747
ENSMUSG00000054252	874	1049	885	2447	2159	1331	0.00301418	0.551261
ENSMUSG00000038178	3157	2744	3618	8445	5726	5809	0.000424945	0.551469
ENSMUSG00000003534	1229	1240	1382	3785	2603	1808	0.00827361	0.551478
ENSMUSG00000037533	739	890	802	1689	1809	1537	9.55055e-05	0.551636
ENSMUSG00000028041	5598	5296	5946	15575	13074	7246	0.0215253	0.551761
ENSMUSG00000033684	13605	11634	12652	34644	27966	17881	0.00494481	0.551915
ENSMUSG00000034761	1044	1393	1298	2436	2332	2843	0.00229046	0.55286
ENSMUSG00000022858	1589	1917	1599	3531	3542	3427	0.000422488	0.553222
ENSMUSG00000035692	57	87	71	133	211	103	0.0344977	0.553924
ENSMUSG00000057342	530	519	660	1619	1300	710	0.0356511	0.554863
ENSMUSG00000020741	7445	7090	6737	20170	15003	9712	0.00291018	0.556265
ENSMUSG00000045005	414	355	425	957	840	682	4.01799e-05	0.557209
ENSMUSG00000079442	1260	1285	1376	3748	2540	1942	0.00331574	0.557211
ENSMUSG00000036873	415	404	418	898	729	891	9.60243e-05	0.558886
ENSMUSG00000096361	78	70	89	179	208	107	0.0371845	0.559018
ENSMUSG00000023147	823	940	930	1901	1874	1724	1.23154e-06	0.559613
ENSMUSG00000029815	604	598	669	1356	1364	1121	4.79794e-05	0.559886
ENSMUSG00000028680	94	115	92	314	163	150	0.0197803	0.560833
ENSMUSG00000044080	527	495	474	1074	933	1034	9.54284e-05	0.560844
ENSMUSG00000051306	353	418	405	974	769	675	7.25425e-06	0.561165
ENSMUSG00000049832	220	203	214	376	702	245	0.0407425	0.561168
ENSMUSG00000029401	2677	2346	2871	6237	5183	4795	3.03834e-05	0.561245
ENSMUSG00000022769	443	499	510	1205	970	814	9.25222e-06	0.561506
ENSMUSG00000073198	157	178	145	354	402	234	0.00770319	0.561516
ENSMUSG00000083169	104	101	94	264	231	128	0.0232373	0.562016
ENSMUSG00000058809	1759	1855	1485	3238	4727	2500	0.00231248	0.562648
ENSMUSG00000071141	120	146	123	265	374	164	0.0236671	0.562688
ENSMUSG00000002058	446	406	449	981	896	782	5.66671e-06	0.563158
ENSMUSG00000000942	63	67	57	137	156	91	0.0127217	0.563695
ENSMUSG00000006651	62	75	80	195	133	118	0.0262651	0.56394
ENSMUSG00000049891	142	142	121	299	283	243	0.000475445	0.563993
ENSMUSG00000033788	253	226	214	649	453	335	0.00265221	0.564042
ENSMUSG00000020744	660	604	583	1611	1355	860	0.00549232	0.564554
ENSMUSG00000024181	2191	1994	1949	4030	5363	3156	0.000337119	0.564778
ENSMUSG00000078440	590	562	731	1359	1753	784	0.0297104	0.564845
ENSMUSG00000000171	3171	3304	3239	7164	7442	5246	8.54579e-08	0.565058
ENSMUSG00000063694	2655	2786	2489	6184	4808	5083	4.14775e-07	0.56524
ENSMUSG00000025086	499	497	535	1132	1114	875	4.25287e-05	0.565249
ENSMUSG00000042462	462	400	443	776	1234	653	0.0279727	0.565969
ENSMUSG00000017132	1070	1008	881	2650	2071	1388	0.00114553	0.566493
ENSMUSG00000021113	142	144	119	264	287	264	0.00863002	0.566568
ENSMUSG00000041736	9206	9115	10237	21016	24339	13237	0.0171893	0.567206
ENSMUSG00000068551	85	90	110	205	244	134	0.0329691	0.567343
ENSMUSG00000063684	254	266	243	608	588	366	0.000628763	0.567745
ENSMUSG00000046312	969	1059	939	2589	2107	1393	0.000248563	0.568547
ENSMUSG00000051255	315	323	248	629	633	525	0.00236797	0.568917
ENSMUSG00000039157	1214	1195	1401	3144	2779	1875	0.00541799	0.569032
ENSMUSG00000031754	672	852	769	1657	1188	1706	0.0160668	0.569557
ENSMUSG00000001138	340	350	385	997	636	563	0.00523778	0.570138
ENSMUSG00000032307	336	403	387	730	784	733	0.00568678	0.570233
ENSMUSG00000038893	849	732	765	1963	1541	1269	8.01177e-05	0.57055
ENSMUSG00000019782	603	689	626	1417	873	1501	0.0329508	0.570765
ENSMUSG00000025103	1119	1231	1217	2690	2015	2417	0.000526635	0.571176
ENSMUSG00000032299	454	417	465	1035	990	688	0.000738185	0.571292
ENSMUSG00000092035	27302	26374	24288	58631	43559	53414	0.000287887	0.571454
ENSMUSG00000038267	174	228	253	436	495	379	0.00166767	0.572949
ENSMUSG00000002603	642	904	1098	2595	1482	1311	0.0226563	0.573081
ENSMUSG00000024937	2015	1736	2286	4965	3916	3332	0.00034352	0.57333
ENSMUSG00000021102	2104	1956	1972	4052	5065	3048	0.00411327	0.57347
ENSMUSG00000078941	425	450	361	891	820	756	4.83789e-05	0.57397
ENSMUSG00000040035	2264	2099	2434	6186	4271	3379	0.00837111	0.573988
ENSMUSG00000043618	790	750	639	1768	1685	978	0.00816276	0.574214
ENSMUSG00000027335	188	150	156	423	356	227	0.00763111	0.574218
ENSMUSG00000031483	1323	1338	1150	2635	2599	2351	5.96898e-07	0.574926
ENSMUSG00000054434	249	255	230	520	593	364	0.00193995	0.575015
ENSMUSG00000022544	484	520	495	1267	910	836	0.000706026	0.575438
ENSMUSG00000033294	1857	1662	1830	4852	3055	2902	0.00222771	0.575824
ENSMUSG00000015568	45882	42917	40887	89831	82238	84876	9.55875e-05	0.576044
ENSMUSG00000032014	18493	18479	19444	43502	34567	34398	1.59679e-05	0.576435
ENSMUSG00000018509	44	50	54	87	123	84	0.0448026	0.576531
ENSMUSG00000033126	117	121	87	249	216	184	0.00586186	0.576744
ENSMUSG00000034203	1197	1200	1058	2363	2435	2062	4.31258e-07	0.577215
ENSMUSG00000038482	2294	2446	2328	5023	4700	4300	7.41682e-09	0.5774
ENSMUSG00000079884	283	312	290	638	675	456	0.00224971	0.577856
ENSMUSG00000041696	855	716	678	1924	1466	1143	0.000233818	0.577912
ENSMUSG00000002661	153	180	212	334	417	326	0.022237	0.578138
ENSMUSG00000062300	525	491	520	1328	960	801	0.00218643	0.578254
ENSMUSG00000008090	3482	3814	3867	9051	7192	6071	6.43062e-05	0.578655
ENSMUSG00000032300	3547	3743	4060	10606	7605	4820	0.0322554	0.579357
ENSMUSG00000054555	5558	5224	4966	12614	9060	9600	2.74206e-05	0.579424
ENSMUSG00000022217	260	195	240	520	527	347	0.0122445	0.57951
ENSMUSG00000039917	806	801	933	2135	1613	1339	0.000495468	0.579719
ENSMUSG00000028792	4969	4854	4095	9779	10941	7041	8.77962e-05	0.579813
ENSMUSG00000038463	13078	14395	14838	33965	26007	24146	0.00188549	0.580178
ENSMUSG00000030281	3152	2612	2917	7356	6360	3811	0.00432745	0.580864
ENSMUSG00000028042	2346	2320	2480	6024	5087	3260	0.019455	0.581136
ENSMUSG00000090399	170	188	239	574	377	256	0.0473074	0.58134
ENSMUSG00000002342	2367	2273	2907	6708	4992	3499	0.0197181	0.581394
ENSMUSG00000033933	1417	1357	1362	2940	2551	2642	6.03421e-06	0.58152
ENSMUSG00000084384	173	177	179	411	432	219	0.00720086	0.581766
ENSMUSG00000035112	866	996	1112	2482	2050	1421	0.0236859	0.58177
ENSMUSG00000034681	549	494	567	1361	1054	807	0.00559536	0.582029
ENSMUSG00000036136	1268	1046	957	2510	2198	1788	0.00173477	0.582625
ENSMUSG00000028917	586	666	804	2028	1175	938	0.0222965	0.582833
ENSMUSG00000030421	925	1088	987	1922	2132	1818	0.000319563	0.583047
ENSMUSG00000029191	1931	2046	1889	4001	3771	3701	0.000181132	0.583613
ENSMUSG00000003135	798	972	892	1902	1629	1676	4.89119e-06	0.583743
ENSMUSG00000041729	153	125	170	389	228	270	0.0174454	0.583917
ENSMUSG00000087635	46	62	65	147	99	96	0.0309807	0.584019
ENSMUSG00000047040	54	57	50	135	106	79	0.0483784	0.584098
ENSMUSG00000073490	7366	7802	8709	13470	17041	15812	0.00110475	0.584172
ENSMUSG00000034226	228	162	241	454	509	295	0.0108548	0.584284
ENSMUSG00000022878	917	625	466	1635	1414	964	0.0352617	0.584504
ENSMUSG00000024892	27390	23836	23220	70108	47372	32370	0.01124	0.584561
ENSMUSG00000060419	5803	6495	7151	14893	17551	6658	0.0388194	0.58509
ENSMUSG00000042289	696	647	752	1717	1378	1059	0.000997168	0.586424
ENSMUSG00000022546	237	169	238	555	464	271	0.0406722	0.587125
ENSMUSG00000045104	395	332	293	759	625	613	0.00146773	0.587224
ENSMUSG00000045569	60	55	72	114	130	119	0.0402658	0.588022
ENSMUSG00000078695	162	169	145	267	408	253	0.0315052	0.588056
ENSMUSG00000023004	7695	8458	8816	20595	17486	11416	0.00613654	0.588433
ENSMUSG00000083899	595	697	472	1446	1191	843	0.0148851	0.588722
ENSMUSG00000034055	490	503	531	1174	924	881	5.39945e-05	0.589094
ENSMUSG00000049882	215	262	240	405	561	421	0.00291018	0.589208
ENSMUSG00000028690	304	358	289	611	666	566	0.000395269	0.589363
ENSMUSG00000054364	9149	8515	12075	23882	18212	16343	0.00715196	0.58942
ENSMUSG00000029364	1363	1417	1182	3115	2393	2240	0.000226089	0.589438
ENSMUSG00000058267	1122	1084	1108	2018	2357	2036	0.00218643	0.589774
ENSMUSG00000029722	595	578	645	1488	1273	836	0.0306127	0.589874
ENSMUSG00000034612	5207	5109	4605	11474	9796	7966	4.85176e-07	0.590094
ENSMUSG00000030271	388	467	435	1041	837	653	0.00147702	0.590469
ENSMUSG00000015176	7471	7663	6741	15221	16110	11400	6.56357e-06	0.590601
ENSMUSG00000005371	1083	1246	1228	2269	2143	2412	0.0357126	0.590697
ENSMUSG00000020171	5861	5736	5917	9732	11641	12089	0.0264148	0.591371
ENSMUSG00000001313	515	482	448	1013	1127	692	0.005467	0.59155
ENSMUSG00000063480	1778	1745	1785	4255	3031	3062	1.99438e-05	0.591617
ENSMUSG00000024423	1677	1805	1607	3514	2860	3404	0.00669957	0.591697
ENSMUSG00000020538	3397	3053	3431	9199	6389	4084	0.025911	0.591898
ENSMUSG00000022175	2155	2022	2266	5733	4036	2974	0.00859684	0.591923
ENSMUSG00000053329	884	853	849	1975	1827	1268	0.000259854	0.592106
ENSMUSG00000025047	2952	2861	2624	6864	5734	3998	0.000199471	0.592188
ENSMUSG00000067161	291	313	254	674	613	397	0.00173477	0.592222
ENSMUSG00000071645	1442	1444	1354	3464	2997	1897	0.00386677	0.592286
ENSMUSG00000035164	95	93	96	207	178	166	0.0208118	0.592406
ENSMUSG00000020346	2443	2594	2713	6564	4870	3793	0.00661827	0.592533
ENSMUSG00000027160	262	303	270	500	600	506	0.000516043	0.592551
ENSMUSG00000024667	501	546	459	923	1298	712	0.00865374	0.592593
ENSMUSG00000030733	891	964	1088	2632	1911	1278	0.0209475	0.592697
ENSMUSG00000021868	744	731	753	1685	1566	1106	5.96484e-05	0.592999
ENSMUSG00000016946	2777	2739	3079	6394	5459	4849	8.54351e-06	0.593004
ENSMUSG00000096687	213	166	185	441	309	344	0.00861928	0.593559
ENSMUSG00000019966	3924	4731	4222	8114	7756	8678	0.0326513	0.593842
ENSMUSG00000071041	1329	1400	1202	2482	3357	1817	0.00340972	0.593848
ENSMUSG00000026102	607	567	645	1412	1250	896	0.000300176	0.593905
ENSMUSG00000003948	753	783	773	1810	1339	1325	0.000288257	0.594542
ENSMUSG00000055401	614	653	707	1277	1498	1045	0.000934921	0.594618
ENSMUSG00000066278	754	783	1099	2233	1720	1224	0.0215202	0.594749
ENSMUSG00000032271	341	355	369	646	693	695	0.000934921	0.594994
ENSMUSG00000031843	284	338	257	506	602	564	0.0415764	0.595715
ENSMUSG00000029480	762	815	897	2103	1575	1165	0.01693	0.595755
ENSMUSG00000048546	4409	4309	5081	10926	8077	7688	0.000578952	0.59733
ENSMUSG00000018796	21599	17965	13838	41375	35665	26787	0.00157392	0.597351
ENSMUSG00000029165	119	135	123	289	255	186	0.00788742	0.597833
ENSMUSG00000061979	602	607	547	1362	1226	826	0.00178621	0.597927
ENSMUSG00000013878	268	333	302	609	568	547	0.0113426	0.597958
ENSMUSG00000029344	1450	1628	1839	4339	3073	2207	0.015649	0.597992
ENSMUSG00000031666	789	885	850	1875	1380	1572	0.000766502	0.598126
ENSMUSG00000060376	2173	2019	2141	5530	4246	2655	0.0334393	0.598334
ENSMUSG00000024959	1331	1338	1510	2830	3274	1976	0.0242047	0.599346
ENSMUSG00000039640	869	798	885	1125	2458	1290	0.0442118	0.599752
ENSMUSG00000085711	225	224	244	442	593	305	0.010797	0.599794
ENSMUSG00000041343	107	111	111	213	252	167	0.0072329	0.599845
ENSMUSG00000020570	1186	1173	1235	1915	2365	2478	0.0113426	0.600073
ENSMUSG00000001707	766	876	710	1373	1654	1430	0.00341215	0.600145
ENSMUSG00000064284	341	436	422	783	810	691	0.0008213	0.600389
ENSMUSG00000027332	4478	4177	4422	10037	8378	6805	2.67438e-05	0.600603
ENSMUSG00000060477	250	278	289	560	517	481	0.00335287	0.600659
ENSMUSG00000073096	253	258	288	602	566	376	0.0112043	0.601138
ENSMUSG00000007987	331	328	380	604	699	661	0.00948028	0.601535
ENSMUSG00000055900	329	418	291	638	664	655	0.031986	0.601766
ENSMUSG00000021287	560	534	551	1355	1187	662	0.00713764	0.602209
ENSMUSG00000034744	2201	2052	1993	4934	4161	2974	0.00103038	0.602325
ENSMUSG00000024533	244	290	230	533	535	393	0.000495468	0.602355
ENSMUSG00000017400	96	115	92	215	224	142	0.0191457	0.603149
ENSMUSG00000038462	2764	2710	2721	5006	5426	5041	0.00153845	0.603637
ENSMUSG00000005667	3386	3465	3445	7302	6674	5655	2.21198e-08	0.60371
ENSMUSG00000054814	1405	1469	1357	2868	2558	2578	0.00109541	0.603963
ENSMUSG00000060152	940	929	889	1421	2471	1353	0.0171921	0.604072
ENSMUSG00000041774	138	167	140	303	275	264	0.0407708	0.604135
ENSMUSG00000038807	722	585	740	1675	1195	1065	0.00124037	0.604551
ENSMUSG00000028982	203	196	211	444	385	333	0.00322213	0.605162
ENSMUSG00000032038	3468	3837	3733	7494	6993	6398	4.21658e-05	0.605316
ENSMUSG00000043733	5071	5079	5214	11704	9438	8188	6.10018e-06	0.605345
ENSMUSG00000063011	361	321	421	856	653	598	0.00340972	0.605599
ENSMUSG00000005378	1142	1148	1172	2246	2708	1655	0.00682312	0.605706
ENSMUSG00000025262	428	421	399	819	873	676	0.00347714	0.605878
ENSMUSG00000025538	1551	1483	1522	3335	2824	2508	0.000319563	0.605948
ENSMUSG00000025521	503	473	476	1053	981	738	0.00301418	0.606013
ENSMUSG00000025465	2761	2796	2410	5754	4938	4428	2.1916e-05	0.606209
ENSMUSG00000031373	6992	6442	5929	12501	12389	11574	0.00186904	0.607193
ENSMUSG00000037573	3208	3782	3183	6881	7449	4998	0.000535049	0.607217
ENSMUSG00000096210	5434	5557	5665	13456	10691	7742	0.00117948	0.60852
ENSMUSG00000042308	681	686	719	1907	1321	807	0.02307	0.609282
ENSMUSG00000039244	471	450	573	1152	1007	694	0.0210012	0.60974
ENSMUSG00000019082	939	852	1007	2320	1919	1146	0.0284917	0.609853
ENSMUSG00000018733	316	326	302	634	576	561	0.000391747	0.609929
ENSMUSG00000032285	803	666	604	1572	1396	984	0.00110475	0.610094
ENSMUSG00000004100	1509	1449	1605	3805	2999	1954	0.00275617	0.61014
ENSMUSG00000081553	82	83	82	162	176	128	0.0217548	0.610293
ENSMUSG00000022571	1278	1206	1501	2648	2720	2149	0.0152696	0.610388
ENSMUSG00000030530	2758	2701	3468	7946	5033	4136	0.0446051	0.610428
ENSMUSG00000052763	522	538	598	1109	1223	798	0.00120454	0.612568
ENSMUSG00000050490	172	151	163	287	379	247	0.0206395	0.612822
ENSMUSG00000034875	607	581	575	1015	1355	931	0.00548686	0.612849
ENSMUSG00000048058	1363	1618	1513	3367	2632	2440	3.49484e-05	0.613168
ENSMUSG00000014606	2242	2412	2275	4603	4670	3710	2.05073e-05	0.613404
ENSMUSG00000031984	1460	1567	1423	2753	2859	2660	4.45284e-05	0.613408
ENSMUSG00000025170	456	394	312	872	695	619	0.00311526	0.614152
ENSMUSG00000022236	89	75	102	196	152	151	0.0376557	0.614218
ENSMUSG00000029405	1663	1699	1693	3367	2718	3275	0.00188549	0.614354
ENSMUSG00000031438	219	207	174	346	403	363	0.0240992	0.61465
ENSMUSG00000029804	355	305	308	624	547	622	0.0105298	0.615172
ENSMUSG00000027660	429	426	403	804	844	696	0.00558351	0.615601
ENSMUSG00000022781	2497	3093	2701	5081	4529	5591	0.0128684	0.615911
ENSMUSG00000039680	8207	10041	8315	15413	18818	14924	0.00484675	0.616191
ENSMUSG00000047905	401	407	411	766	992	533	0.0185759	0.616731
ENSMUSG00000021365	965	930	806	1963	1592	1487	0.000460879	0.616783
ENSMUSG00000032171	1827	1703	1686	3616	3502	2652	0.00146773	0.616792
ENSMUSG00000040848	286	303	254	519	581	465	0.00272374	0.61688
ENSMUSG00000005360	2159	2802	1835	4936	4472	3304	0.00114553	0.617024
ENSMUSG00000030584	123	112	119	297	237	139	0.0492257	0.617048
ENSMUSG00000039512	1237	1251	1213	2992	2446	1570	0.0134871	0.617485
ENSMUSG00000038742	93	85	93	224	146	139	0.0458659	0.617599
ENSMUSG00000041556	1290	1254	1279	2403	2987	1771	0.0244714	0.617655
ENSMUSG00000031845	123	129	89	251	219	168	0.0182255	0.617732
ENSMUSG00000071648	110	113	139	276	225	178	0.048376	0.617984
ENSMUSG00000031523	4716	4874	4386	10862	8501	6861	6.20326e-05	0.618116
ENSMUSG00000000340	535	569	413	1044	868	894	0.0180986	0.618245
ENSMUSG00000097530	191	233	202	443	469	264	0.0297104	0.618343
ENSMUSG00000026202	122	88	95	225	183	162	0.0212137	0.61874
ENSMUSG00000010047	1418	1344	1645	3503	2823	1981	0.00880274	0.61921
ENSMUSG00000025911	200	149	158	346	313	283	0.0128208	0.619682
ENSMUSG00000039285	779	863	916	1856	1487	1401	0.00375374	0.620455
ENSMUSG00000015776	3801	3824	3524	8041	7328	5425	0.000109765	0.620832
ENSMUSG00000040093	1921	1984	2231	4680	3398	3322	0.00152111	0.621165
ENSMUSG00000093826	122	157	132	297	297	174	0.0353209	0.621329
ENSMUSG00000013736	870	961	747	1615	1783	1361	0.042837	0.621365
ENSMUSG00000006392	1373	1484	1242	2635	2813	2126	0.000372314	0.622022
ENSMUSG00000042050	1337	1369	1174	2617	2535	2028	0.000243817	0.62203
ENSMUSG00000019295	1075	945	1069	2084	2029	1615	6.43062e-05	0.62205
ENSMUSG00000034575	503	530	481	1075	927	801	9.441e-05	0.622145
ENSMUSG00000084957	267	337	276	516	509	573	0.0307071	0.622649
ENSMUSG00000032013	916	886	908	1862	1818	1349	0.00585598	0.622736
ENSMUSG00000005951	573	473	575	1334	844	843	0.0112154	0.623247
ENSMUSG00000040374	996	1064	1021	2086	1740	1817	0.00853896	0.62431
ENSMUSG00000035637	912	902	861	1809	1927	1227	0.00850622	0.624678
ENSMUSG00000051391	9693	9181	9246	21012	18142	13156	0.00273051	0.624769
ENSMUSG00000039114	2841	2759	2776	5843	4926	4616	0.000337119	0.626031
ENSMUSG00000032536	1967	2138	1920	5007	3344	2836	0.017525	0.626836
ENSMUSG00000023030	1198	1239	1327	2629	2448	1863	0.000159372	0.626836
ENSMUSG00000033111	520	628	534	922	1245	893	0.0297104	0.627776
ENSMUSG00000035397	334	416	361	759	809	483	0.0254341	0.627782
ENSMUSG00000037958	497	570	468	832	1032	912	0.005531	0.627815
ENSMUSG00000084013	110	110	102	234	224	138	0.0457155	0.628199
ENSMUSG00000043683	1858	1922	1933	4593	3461	2548	0.00984828	0.628472
ENSMUSG00000048007	140	178	145	323	269	253	0.0169464	0.628594
ENSMUSG00000028587	112	125	100	196	243	175	0.0352617	0.629046
ENSMUSG00000037966	957	985	1038	2197	1826	1462	0.00602717	0.629168
ENSMUSG00000025264	1105	1170	1072	2072	1939	2042	0.000705096	0.629326
ENSMUSG00000025173	1539	1770	1742	3038	2806	3243	0.00930914	0.629645
ENSMUSG00000026558	1255	1535	1126	2617	2654	1890	0.00331574	0.630212
ENSMUSG00000042688	12165	12072	10783	23465	20254	19929	0.000130171	0.630338
ENSMUSG00000002289	9458	9596	9696	18945	18815	14737	0.000715812	0.63078
ENSMUSG00000015575	7335	7739	7954	12773	14558	14086	0.00222771	0.630965
ENSMUSG00000027624	3320	3483	3757	8691	5597	5155	0.00738286	0.631362
ENSMUSG00000028040	291	315	266	668	449	474	0.0206395	0.63139
ENSMUSG00000045948	685	562	625	1141	1294	977	0.044478	0.631404
ENSMUSG00000050705	436	446	445	1005	870	571	0.0427817	0.632302
ENSMUSG00000018821	944	924	1083	1931	1912	1528	0.00994457	0.632792
ENSMUSG00000079297	545	566	460	1149	1052	684	0.0181459	0.633188
ENSMUSG00000032834	782	761	665	1675	1366	1012	0.00147702	0.633246
ENSMUSG00000015542	414	330	394	844	640	594	0.0117663	0.633756
ENSMUSG00000025791	2709	2723	2997	5100	4644	5349	0.00154491	0.634014
ENSMUSG00000042524	2363	2603	2731	6146	4507	3480	0.019295	0.634341
ENSMUSG00000055041	777	786	772	1473	1594	1171	0.00817618	0.634402
ENSMUSG00000005514	4400	3850	4115	10775	6381	5653	0.0450346	0.634448
ENSMUSG00000025950	21840	21783	21619	40968	35337	40629	0.0365995	0.634554
ENSMUSG00000068747	679	593	527	1315	1084	885	0.00123929	0.634583
ENSMUSG00000097908	326	390	345	711	626	579	0.00141022	0.634864
ENSMUSG00000066026	408	358	366	791	636	624	0.00503485	0.635042
ENSMUSG00000021748	2670	2537	2503	4769	4394	4644	0.00166223	0.636458
ENSMUSG00000013701	861	795	816	1894	1404	1206	0.0288942	0.636985
ENSMUSG00000061062	774	1018	791	1434	2055	1172	0.0173083	0.637004
ENSMUSG00000034379	168	161	119	281	287	239	0.0210012	0.637038
ENSMUSG00000010054	670	707	660	1315	1351	1013	0.00263146	0.637752
ENSMUSG00000028919	295	397	461	923	670	511	0.0434212	0.637836
ENSMUSG00000002319	3220	2876	3349	8028	5583	3777	0.046734	0.638757
ENSMUSG00000035184	305	354	349	718	598	504	0.0026575	0.639008
ENSMUSG00000028494	3988	3535	3330	7804	6149	5645	0.00200936	0.63949
ENSMUSG00000035529	568	657	611	1281	911	1088	0.0095035	0.639528
ENSMUSG00000052139	597	598	720	1265	1359	849	0.0309807	0.639688
ENSMUSG00000061650	674	640	747	1242	1486	988	0.0374706	0.639826
ENSMUSG00000001016	1607	1847	1541	3902	2713	2428	0.00103038	0.639838
ENSMUSG00000064145	1235	1253	1227	2527	2019	2105	0.000369434	0.640158
ENSMUSG00000018923	548	565	556	1201	1204	641	0.0496991	0.640419
ENSMUSG00000025403	1611	1589	1713	3998	2896	2079	0.0329324	0.640595
ENSMUSG00000068141	111	146	133	225	256	214	0.0166056	0.640686
ENSMUSG00000084329	235	246	219	486	484	299	0.038585	0.640722
ENSMUSG00000002781	503	490	495	1154	960	602	0.0448666	0.640853
ENSMUSG00000061436	1466	1220	1327	3439	2250	1662	0.0274696	0.641403
ENSMUSG00000052214	994	1046	890	1959	2157	1196	0.0155637	0.641428
ENSMUSG00000072258	420	417	412	842	706	687	0.00168898	0.641536
ENSMUSG00000041025	310	369	335	671	678	475	0.00442225	0.641666
ENSMUSG00000028634	480	577	559	1012	1055	824	0.00712231	0.641796
ENSMUSG00000027067	5906	5935	5655	11314	10597	9370	3.06498e-06	0.642038
ENSMUSG00000020921	507	384	419	905	846	616	0.0157011	0.642397
ENSMUSG00000026854	1117	1079	1101	2466	2123	1397	0.0301769	0.642526
ENSMUSG00000038845	3114	2979	2800	6936	5354	3860	0.0158204	0.642575
ENSMUSG00000037211	1354	1590	1622	3505	2665	2073	0.00608671	0.643621
ENSMUSG00000009013	4464	5012	4893	7599	9748	8054	0.00885225	0.643683
ENSMUSG00000030695	33129	32188	33225	66192	67504	43756	0.0204869	0.644473
ENSMUSG00000035505	484	461	572	924	1081	712	0.0113271	0.644825
ENSMUSG00000024427	736	694	723	1791	1056	1039	0.0191457	0.64485
ENSMUSG00000027533	10452	9975	8282	18476	15437	16884	0.00172901	0.645136
ENSMUSG00000000686	281	213	200	478	447	323	0.0211251	0.645194
ENSMUSG00000023031	452	367	415	861	747	606	0.0137705	0.645371
ENSMUSG00000002108	439	400	364	772	790	588	0.0087016	0.645537
ENSMUSG00000050323	238	243	219	335	487	407	0.0481081	0.646187
ENSMUSG00000030246	3504	3293	2897	6131	5286	5703	0.00211772	0.646225
ENSMUSG00000026864	41260	43204	40518	75716	69481	74810	0.00629102	0.64624
ENSMUSG00000004929	2227	2177	2227	5369	3798	2829	0.0186637	0.646302
ENSMUSG00000031840	684	662	650	1341	1372	871	0.0140753	0.646515
ENSMUSG00000033068	2379	2172	2315	5246	4115	3023	0.00709644	0.646549
ENSMUSG00000049401	3202	3195	3137	6826	5626	4609	0.00246447	0.646808
ENSMUSG00000027999	1367	1375	1364	2308	2510	2402	0.0112931	0.64707
ENSMUSG00000030879	2572	2750	2383	4048	5481	4055	0.0434488	0.647554
ENSMUSG00000067279	1258	1297	1299	2295	2081	2381	0.0205507	0.647557
ENSMUSG00000025083	323	367	289	700	552	491	0.0126542	0.647559
ENSMUSG00000035376	8355	8443	8410	14913	14585	14794	0.00492399	0.64812
ENSMUSG00000019179	7903	7696	7864	14996	15340	11406	0.00636712	0.648477
ENSMUSG00000052997	2840	3135	2663	5599	4895	4748	0.000455137	0.648646
ENSMUSG00000018574	2286	2177	2307	5507	3732	2955	0.0177861	0.648787
ENSMUSG00000032702	448	360	312	812	699	498	0.017995	0.648806
ENSMUSG00000027845	391	424	383	753	819	558	0.00199621	0.648842
ENSMUSG00000038291	765	735	688	1351	1184	1305	0.0109314	0.64931
ENSMUSG00000026820	1775	1651	1703	3638	3130	2385	0.00728065	0.65006
ENSMUSG00000043445	821	685	945	1674	1557	1144	0.0231985	0.65009
ENSMUSG00000047649	549	674	613	1106	1280	863	0.0134871	0.650279
ENSMUSG00000034807	5187	5287	5024	11351	8516	7688	0.0015568	0.650365
ENSMUSG00000055943	3199	3603	3388	5776	5392	6526	0.0301621	0.650554
ENSMUSG00000028195	1426	1909	1622	2949	2843	2862	0.00983242	0.650954
ENSMUSG00000030103	2124	2012	2082	4467	3222	3312	0.00193502	0.651296
ENSMUSG00000041268	243	285	273	572	451	396	0.0267918	0.651352
ENSMUSG00000039715	516	501	561	1171	893	746	0.0193856	0.651561
ENSMUSG00000036850	910	895	876	1726	1666	1346	5.55241e-05	0.651582
ENSMUSG00000044857	1810	1734	1949	4198	3365	2286	0.037916	0.651762
ENSMUSG00000045435	502	531	541	855	978	912	0.048376	0.651952
ENSMUSG00000045294	742	606	647	1529	980	1034	0.0165383	0.651989
ENSMUSG00000074886	1522	1551	1507	3346	2681	2106	0.00558126	0.65348
ENSMUSG00000024070	1681	1691	1482	3159	2936	2453	0.0028279	0.65352
ENSMUSG00000016552	1230	1429	1372	2773	2312	2019	0.000787805	0.653677
ENSMUSG00000040010	1659	1547	1548	3695	2826	1974	0.0334393	0.654318
ENSMUSG00000039983	617	604	570	1185	1052	912	0.000449956	0.65483
ENSMUSG00000029196	712	745	662	1413	1334	991	0.00071448	0.655006
ENSMUSG00000004264	6879	6292	6666	14951	12743	7767	0.0316879	0.655307
ENSMUSG00000028447	1991	2045	2221	4003	3787	3192	0.00222771	0.65531
ENSMUSG00000019055	9890	10014	10003	22906	16550	13618	0.0156489	0.655373
ENSMUSG00000037010	138	153	147	274	215	271	0.0361496	0.655398
ENSMUSG00000022964	836	977	896	1749	1440	1531	0.00199621	0.655524
ENSMUSG00000025231	2312	2597	2453	5434	4426	3193	0.019338	0.655843
ENSMUSG00000024436	531	539	597	1036	1077	814	0.00199621	0.656028
ENSMUSG00000028889	562	576	567	1125	1020	848	0.000196681	0.656349
ENSMUSG00000024841	1830	1877	1891	3339	3930	2561	0.00835097	0.657158
ENSMUSG00000021241	735	866	849	1507	1370	1376	0.00112578	0.657418
ENSMUSG00000034501	612	711	702	1313	1073	1135	0.00556979	0.657432
ENSMUSG00000016664	2578	2742	2769	5377	4550	4206	0.00272897	0.65792
ENSMUSG00000028986	1221	1345	1200	2284	2008	2219	0.0219733	0.657936
ENSMUSG00000020628	1256	1421	1173	2588	2190	1947	0.00140856	0.658467
ENSMUSG00000048482	536	700	683	1028	1024	1230	0.0413477	0.658745
ENSMUSG00000047777	661	650	627	1277	1168	948	0.00138858	0.658785
ENSMUSG00000061897	213	263	224	406	490	324	0.0182802	0.659745
ENSMUSG00000015363	1543	1373	1472	2970	2890	1869	0.021903	0.6605
ENSMUSG00000022378	1301	1189	1147	2178	2221	1912	0.0357732	0.66093
ENSMUSG00000062110	855	893	799	1805	1439	1212	0.00284075	0.661048
ENSMUSG00000039033	412	456	436	835	782	651	0.00491398	0.66122
ENSMUSG00000017188	777	792	878	1653	1327	1276	0.0241848	0.661481
ENSMUSG00000029475	1324	1391	1493	3234	2249	1913	0.024674	0.66159
ENSMUSG00000025144	939	922	1015	1690	1860	1442	0.0297369	0.661855
ENSMUSG00000087365	319	400	357	501	764	580	0.0489697	0.662117
ENSMUSG00000047497	12948	12586	13409	25288	19360	22528	0.00411327	0.662339
ENSMUSG00000025203	33414	33910	32140	72871	53161	47836	0.000706026	0.662364
ENSMUSG00000032786	1737	1734	1637	3546	2722	2614	0.000723141	0.662637
ENSMUSG00000050608	2730	3279	3012	4178	6537	4742	0.0370221	0.663343
ENSMUSG00000020086	260	237	231	558	387	331	0.048342	0.663514
ENSMUSG00000053801	995	980	972	2416	1586	1200	0.0416706	0.663616
ENSMUSG00000090150	607	698	566	1181	982	1053	0.00713764	0.663865
ENSMUSG00000030691	209	272	234	413	390	419	0.037207	0.664323
ENSMUSG00000026788	437	377	426	877	688	593	0.00722384	0.665606
ENSMUSG00000008435	559	548	504	1012	1093	694	0.00650315	0.666628
ENSMUSG00000026819	1206	1111	1223	2569	2139	1484	0.0146188	0.666684
ENSMUSG00000047635	357	442	386	611	849	573	0.0281441	0.666848
ENSMUSG00000014177	954	803	1034	1699	1580	1518	0.011035	0.667105
ENSMUSG00000022136	2099	2294	2091	3815	3679	3587	0.0125068	0.667346
ENSMUSG00000026848	3116	3204	3134	5907	5176	5129	0.000354949	0.667452
ENSMUSG00000028127	3204	3662	3210	5930	5298	5907	0.0242813	0.667837
ENSMUSG00000016495	1008	1174	1120	1674	2051	1881	0.0285154	0.667885
ENSMUSG00000001436	1041	968	950	2288	1706	1189	0.0449805	0.668085
ENSMUSG00000001755	979	799	1058	2028	1623	1286	0.0318613	0.668177
ENSMUSG00000009418	2303	2750	2867	5809	4059	3819	0.0307023	0.668992
ENSMUSG00000051367	385	420	455	899	672	605	0.00771355	0.66938
ENSMUSG00000021238	3200	2926	2953	5706	4860	4953	0.0415551	0.670198
ENSMUSG00000020484	7457	7706	6304	13764	12692	10419	0.00114955	0.6704
ENSMUSG00000022957	6876	7441	7020	13346	12907	10356	0.00340972	0.670689
ENSMUSG00000047250	4969	4935	6140	9804	8456	9057	0.0102073	0.670803
ENSMUSG00000015806	1468	1555	1384	2733	2946	1915	0.00337587	0.671204
ENSMUSG00000032114	384	382	432	811	761	502	0.0343246	0.671432
ENSMUSG00000032199	2892	3375	3174	5684	4980	5336	0.0165732	0.671975
ENSMUSG00000035754	1543	1628	1632	3260	2802	2207	0.0214467	0.672071
ENSMUSG00000073676	4906	4920	4855	7084	10164	7648	0.0345171	0.672161
ENSMUSG00000048486	7258	6639	6230	13411	12355	8935	0.00170574	0.672674
ENSMUSG00000045867	217	251	230	380	477	333	0.0385052	0.672746
ENSMUSG00000003382	1141	1163	1064	2293	2098	1423	0.0043729	0.672862
ENSMUSG00000013160	9005	9718	8941	17206	15715	14211	4.52978e-05	0.673162
ENSMUSG00000043483	1127	1274	1185	2328	2613	1274	0.0461704	0.673475
ENSMUSG00000003868	2231	2221	2280	5056	3974	2654	0.0418924	0.673861
ENSMUSG00000035960	780	858	785	1668	1214	1247	0.00837111	0.674826
ENSMUSG00000039515	5223	5306	5205	11464	8625	6988	0.0158361	0.675146
ENSMUSG00000032806	671	666	701	1254	1295	934	0.00888151	0.675508
ENSMUSG00000004056	3120	3269	2995	7162	4844	4153	0.0297104	0.675535
ENSMUSG00000024889	1170	1065	1174	2351	2012	1496	0.0180738	0.675984
ENSMUSG00000033845	1836	1832	1734	2731	3714	2692	0.0461806	0.676115
ENSMUSG00000036459	457	458	482	979	769	645	0.0304209	0.67614
ENSMUSG00000021504	564	582	546	1073	1000	810	0.0037197	0.676184
ENSMUSG00000009549	4798	5017	5195	8191	9649	7562	0.00971328	0.676437
ENSMUSG00000020571	9589	8694	8862	16957	14830	14261	0.00078455	0.676556
ENSMUSG00000003420	2538	2422	2529	5375	4265	3227	0.0438204	0.677334
ENSMUSG00000042298	451	522	477	860	862	729	0.0296537	0.677943
ENSMUSG00000010914	1425	1331	1279	2606	2165	2069	0.00997996	0.678266
ENSMUSG00000002833	2602	2434	2760	5430	4229	3635	0.0288942	0.679466
ENSMUSG00000027080	559	715	603	1233	1030	912	0.00994457	0.679733
ENSMUSG00000024369	1350	1209	1261	2769	2082	1685	0.0414895	0.679923
ENSMUSG00000028478	3341	3534	3556	5697	7151	4786	0.0134871	0.680246
ENSMUSG00000060600	344	302	449	711	641	510	0.0434488	0.680527
ENSMUSG00000003849	2155	2794	2303	4004	4479	3671	0.00982042	0.681058
ENSMUSG00000020775	1419	1399	1464	2623	2949	1727	0.0445835	0.681195
ENSMUSG00000031604	1556	1898	1665	2783	3009	2748	0.0226563	0.682171
ENSMUSG00000024875	1871	2011	1908	3342	3708	2697	0.0199355	0.683266
ENSMUSG00000059248	11474	11179	11621	25441	17628	15219	0.0398246	0.683904
ENSMUSG00000040423	800	805	761	1368	1403	1188	0.0294204	0.685143
ENSMUSG00000033416	1105	1090	1101	2153	1846	1549	0.00689613	0.685952
ENSMUSG00000029234	1938	2035	2039	3417	3142	3408	0.0262623	0.686102
ENSMUSG00000081272	1006	1143	1031	2091	2073	1227	0.0493019	0.686275
ENSMUSG00000083097	460	528	392	772	910	628	0.0304214	0.686384
ENSMUSG00000022551	4104	3990	4228	8251	7324	5271	0.022237	0.68641
ENSMUSG00000003444	510	549	527	942	1027	697	0.0153002	0.686557
ENSMUSG00000026127	1886	1829	1822	3821	3166	2379	0.0132197	0.686818
ENSMUSG00000022895	1785	2079	1831	3696	3050	2786	0.000934921	0.686958
ENSMUSG00000003528	2578	2850	2809	6354	4043	3562	0.0499912	0.687084
ENSMUSG00000040697	900	960	859	1938	1444	1207	0.0209967	0.687093
ENSMUSG00000020321	6448	6176	5702	11747	9900	9027	0.000861067	0.687797
ENSMUSG00000006299	6791	6335	6721	13217	11551	8702	0.0458247	0.687945
ENSMUSG00000032577	690	658	755	1276	1205	1035	0.0124105	0.687947
ENSMUSG00000049751	3121	3372	2877	6006	5833	3937	0.0147588	0.688198
ENSMUSG00000020248	447	472	412	712	822	676	0.037207	0.688237
ENSMUSG00000023832	3772	3614	3113	7049	5622	4947	0.00402332	0.68846
ENSMUSG00000059456	1924	2285	2133	4570	3139	2942	0.0460472	0.68874
ENSMUSG00000032381	993	1068	953	1560	1872	1557	0.0231569	0.688946
ENSMUSG00000037119	2498	2599	2479	4564	3972	4035	0.0338094	0.689006
ENSMUSG00000020523	1602	1710	1563	2882	2666	2541	0.00172031	0.689338
ENSMUSG00000031545	4167	3959	4103	7381	7553	5547	0.00243254	0.689368
ENSMUSG00000024754	773	774	816	1365	1321	1233	0.00411503	0.689968
ENSMUSG00000053580	642	700	558	1330	924	920	0.0157005	0.690357
ENSMUSG00000026885	126	140	138	248	227	197	0.0371845	0.69089
ENSMUSG00000063229	33021	33402	33601	69231	51467	46469	0.0252778	0.692318
ENSMUSG00000037525	333	316	301	619	550	416	0.0251953	0.694006
ENSMUSG00000024132	1898	1998	1786	3587	3132	2699	0.0037197	0.694701
ENSMUSG00000029433	1363	1361	1447	2323	2572	1998	0.00434654	0.694789
ENSMUSG00000025854	1577	1758	1717	3642	2614	2187	0.0328008	0.694856
ENSMUSG00000046603	237	263	233	426	384	394	0.0241517	0.69496
ENSMUSG00000043421	425	539	481	890	848	655	0.0471439	0.695255
ENSMUSG00000019437	453	474	466	929	776	613	0.0105483	0.695677
ENSMUSG00000029287	13667	14230	13953	26252	21472	21247	0.000935042	0.696265
ENSMUSG00000026926	2717	2554	2770	4813	4798	3708	0.00122668	0.696267
ENSMUSG00000000876	1980	1983	2001	3586	3606	2686	0.0353209	0.696684
ENSMUSG00000041837	307	291	291	510	464	483	0.0263226	0.696798
ENSMUSG00000042709	733	761	655	1251	1297	999	0.0158891	0.6968
ENSMUSG00000006941	442	473	502	705	910	707	0.0309807	0.696936
ENSMUSG00000039000	2786	2871	2562	5044	4187	4272	0.0157479	0.696941
ENSMUSG00000020230	939	907	892	1842	1474	1232	0.0198191	0.697068
ENSMUSG00000002458	1332	1582	1571	2875	2440	2096	0.00244249	0.697161
ENSMUSG00000018427	836	837	822	1447	1505	1165	0.02307	0.697244
ENSMUSG00000044751	355	398	289	652	604	466	0.0431787	0.697701
ENSMUSG00000094530	472	542	486	869	845	746	0.0263036	0.698225
ENSMUSG00000009894	2939	2727	2799	5470	4548	3979	0.0172166	0.698288
ENSMUSG00000054414	1099	1079	932	1899	1690	1524	0.0268803	0.698885
ENSMUSG00000017801	1436	1564	1325	2484	2280	2293	0.00512475	0.699188
ENSMUSG00000019864	198	194	184	344	289	309	0.0480431	0.69929
ENSMUSG00000039130	1219	1171	1111	2164	1919	1679	0.00641282	0.699471
ENSMUSG00000022391	2794	2742	2844	5505	5039	3388	0.0246158	0.699532
ENSMUSG00000026172	704	736	627	1324	1199	895	0.0137772	0.699556
ENSMUSG00000044986	255	236	269	493	417	346	0.0454201	0.699635
ENSMUSG00000005501	1199	1317	1232	2263	1973	1895	0.02388	0.700361
ENSMUSG00000038172	1413	1460	1381	2497	2306	2153	0.0152541	0.700467
ENSMUSG00000041313	1113	1141	1058	2156	1975	1356	0.0091731	0.700696
ENSMUSG00000038150	4256	4036	3904	7517	7072	5501	0.0116603	0.70113
ENSMUSG00000030060	486	537	475	855	879	715	0.0106549	0.70179
ENSMUSG00000046432	578	619	742	1126	1152	900	0.0350134	0.702103
ENSMUSG00000020456	4734	5175	4538	9789	7399	6577	0.0333717	0.702596
ENSMUSG00000057858	334	365	326	555	594	518	0.0240381	0.702654
ENSMUSG00000053838	1740	1702	1823	3164	3118	2359	0.00263402	0.703326
ENSMUSG00000022913	1051	1287	1104	1892	2153	1565	0.00850622	0.704107
ENSMUSG00000056737	2428	2306	2703	4673	4291	3262	0.0319106	0.704199
ENSMUSG00000025869	2274	2437	1931	3474	3700	3546	0.0352945	0.704532
ENSMUSG00000029640	1319	1361	1192	2236	2104	1950	0.00472746	0.704726
ENSMUSG00000015023	1874	2129	1887	3678	3023	2892	0.00170978	0.704774
ENSMUSG00000031584	1376	1689	1387	2535	2635	2075	0.0237303	0.704781
ENSMUSG00000028700	2158	2090	2180	4348	3388	2830	0.0128684	0.705323
ENSMUSG00000023272	2163	1947	2040	3571	3357	3075	0.0445835	0.705418
ENSMUSG00000025355	2958	2491	2922	5251	3898	4458	0.0289187	0.705465
ENSMUSG00000021892	1500	1343	1661	2491	2378	2412	0.0243918	0.706359
ENSMUSG00000041975	517	546	528	938	788	846	0.0335014	0.706507
ENSMUSG00000035011	1411	1585	1709	3234	2586	1915	0.0269513	0.707258
ENSMUSG00000020513	260	350	278	552	474	416	0.0439205	0.70726
ENSMUSG00000039182	551	585	512	950	1009	725	0.0328325	0.707504
ENSMUSG00000042106	448	439	431	749	816	582	0.0420285	0.707675
ENSMUSG00000020823	4395	4865	5115	9583	7137	6720	0.0217019	0.707688
ENSMUSG00000025260	2228	2212	2330	3459	4526	3009	0.0416414	0.70791
ENSMUSG00000024997	4012	3957	3766	7349	6076	5649	0.00294039	0.708023
ENSMUSG00000026174	2144	2260	1877	3626	3429	3102	0.0315052	0.708273
ENSMUSG00000003808	2915	2713	2773	5651	4720	3428	0.0451225	0.708473
ENSMUSG00000026688	8978	10128	9131	16906	17116	12006	0.039176	0.708529
ENSMUSG00000028085	483	527	536	845	834	809	0.0149157	0.708907
ENSMUSG00000032115	6079	6155	5748	12036	9425	7914	0.0394584	0.708976
ENSMUSG00000025190	1729	1748	1669	3419	2657	2318	0.0303521	0.709031
ENSMUSG00000020919	1657	1545	1558	3450	2253	2095	0.0367669	0.70941
ENSMUSG00000029446	848	836	831	1508	1465	1116	0.005467	0.709844
ENSMUSG00000072596	2440	2718	2837	4603	4435	3876	0.0177236	0.709851
ENSMUSG00000030168	19556	19363	16598	33840	29513	26564	0.00229323	0.709931
ENSMUSG00000038332	2110	2204	2235	3817	3227	3480	0.0123934	0.710368
ENSMUSG00000078652	3145	3748	3215	6198	4979	5089	0.00907628	0.711312
ENSMUSG00000030353	1728	1782	1791	3419	3122	2117	0.0282264	0.711431
ENSMUSG00000038705	798	800	804	1596	1251	1061	0.0467015	0.711579
ENSMUSG00000068856	1011	1080	1290	2148	1682	1634	0.0418924	0.712135
ENSMUSG00000031963	2345	2308	1938	4453	3223	3021	0.0321148	0.712244
ENSMUSG00000024764	1203	1195	1264	2211	2113	1613	0.0168394	0.712353
ENSMUSG00000022750	3404	3469	3535	6393	5615	4821	0.00853896	0.712595
ENSMUSG00000026179	807	767	751	1386	1402	986	0.0387818	0.712604
ENSMUSG00000029616	3860	3724	3758	6015	6391	5771	0.0205847	0.712726
ENSMUSG00000028636	505	548	545	1022	840	723	0.0445423	0.713414
ENSMUSG00000060181	12839	13399	12963	25553	19351	18416	0.0211251	0.713789
ENSMUSG00000022389	1790	1884	1860	3756	2779	2442	0.011432	0.713874
ENSMUSG00000024165	2004	2274	1935	3711	3307	2969	0.00215262	0.71391
ENSMUSG00000033285	1502	1507	1398	2531	2361	2175	0.0195562	0.714594
ENSMUSG00000026254	3420	3615	3365	5510	7035	4247	0.0444126	0.714701
ENSMUSG00000037656	1756	1977	1857	3655	3136	2271	0.015786	0.715715
ENSMUSG00000026277	3043	2992	2958	5616	4442	4370	0.00595363	0.716758
ENSMUSG00000027775	2940	2942	2937	4741	4495	4736	0.0499912	0.718422
ENSMUSG00000028614	1312	1352	1148	2213	2074	1804	0.0157479	0.718545
ENSMUSG00000028898	1011	1162	962	1626	1692	1639	0.0319239	0.719161
ENSMUSG00000000826	5753	5924	5968	10289	9148	8673	0.00232382	0.719585
ENSMUSG00000071646	4806	5099	4883	9379	8125	6282	0.00318142	0.7196
ENSMUSG00000000440	4963	5104	4404	8041	7504	7384	0.0426434	0.720601
ENSMUSG00000038671	638	658	721	1229	1043	947	0.0124105	0.721137
ENSMUSG00000029432	2212	2389	2214	4341	3399	3149	0.00411327	0.721192
ENSMUSG00000006526	1409	1401	1566	2501	2490	1984	0.0403454	0.722332
ENSMUSG00000003464	3513	3507	3324	5969	5822	4660	0.00298053	0.723957
ENSMUSG00000020843	1820	1635	1771	2900	2920	2467	0.0233655	0.7245
ENSMUSG00000000168	2432	2435	2170	4046	3669	3415	0.0279518	0.724827
ENSMUSG00000036327	1316	1241	1177	2214	1791	1893	0.0190608	0.72521
ENSMUSG00000020255	925	922	811	1544	1410	1252	0.0142711	0.725891
ENSMUSG00000030045	1084	939	1049	1888	1536	1453	0.0352784	0.725893
ENSMUSG00000029147	5429	5259	4919	9913	8478	6520	0.0183473	0.726253
ENSMUSG00000006273	4626	4893	4365	8597	7089	6336	0.00560644	0.726302
ENSMUSG00000062421	584	709	681	1008	1162	935	0.0353209	0.726559
ENSMUSG00000002550	2268	2146	2186	4494	3077	2949	0.0367906	0.726716
ENSMUSG00000049957	1171	1311	1436	2331	1874	1945	0.0472205	0.729738
ENSMUSG00000026113	558	546	568	1102	775	768	0.0420566	0.730019
ENSMUSG00000004394	3490	3609	3258	6584	4808	4917	0.0244596	0.730703
ENSMUSG00000029363	787	928	821	1367	1554	1072	0.0458078	0.73077
ENSMUSG00000029131	965	996	979	1706	1432	1467	0.0186194	0.730887
ENSMUSG00000044792	1841	2057	2045	3534	2970	2821	0.008762	0.731555
ENSMUSG00000027255	1140	1068	1020	2065	1481	1533	0.0427319	0.732179
ENSMUSG00000003778	1425	1323	1375	2512	2236	1764	0.0199355	0.732433
ENSMUSG00000036646	2657	2723	2647	4899	4122	3606	0.00687713	0.732873
ENSMUSG00000022214	1024	895	972	1799	1402	1347	0.0354464	0.733101
ENSMUSG00000006998	11149	10926	10485	18913	16722	15348	0.0113343	0.733594
ENSMUSG00000041733	1411	1350	1150	2122	2202	1790	0.0413477	0.734513
ENSMUSG00000049327	3278	3395	3014	5990	4517	4643	0.0193511	0.734564
ENSMUSG00000066979	2436	2669	2573	4475	4326	3258	0.0332476	0.734658
ENSMUSG00000010554	1513	1599	1440	2478	2491	2131	0.0130693	0.734767
ENSMUSG00000003234	2686	2503	2521	4876	3907	3350	0.0205636	0.735308
ENSMUSG00000089862	583	602	611	1031	963	815	0.0269513	0.735406
ENSMUSG00000005981	6254	6412	6203	11509	9388	8644	0.0125625	0.735547
ENSMUSG00000027227	1533	1374	1516	2659	2290	1986	0.0159283	0.73602
ENSMUSG00000031901	789	785	715	1308	1230	1036	0.013352	0.736654
ENSMUSG00000021703	1080	1070	967	1848	1516	1493	0.0203464	0.736722
ENSMUSG00000028945	2639	2838	2970	4600	4539	3991	0.0123855	0.737058
ENSMUSG00000021771	6373	6900	6160	11067	9745	9364	0.0341744	0.737423
ENSMUSG00000004789	7851	7514	7150	13072	12227	9850	0.0109715	0.738743
ENSMUSG00000019897	806	901	750	1338	1331	1138	0.0491067	0.739428
ENSMUSG00000036376	665	802	707	1324	1084	972	0.0429953	0.740151
ENSMUSG00000000561	1848	2056	1698	3152	3017	2507	0.0362665	0.741656
ENSMUSG00000016528	2738	2938	2984	4998	4331	4069	0.0189497	0.741752
ENSMUSG00000032388	2119	2190	2114	3664	3520	2761	0.00867054	0.744453
ENSMUSG00000028890	674	737	660	1277	981	940	0.0321148	0.745479
ENSMUSG00000063931	970	1017	972	1777	1509	1286	0.0233034	0.746483
ENSMUSG00000042628	2783	2833	2667	4914	4269	3606	0.0384432	0.746925
ENSMUSG00000030403	2034	2155	2238	3454	3534	2882	0.0442059	0.747661
ENSMUSG00000020869	11074	11580	10016	20799	16184	13585	0.0331151	0.748043
ENSMUSG00000021178	4429	4529	4160	7404	6055	6559	0.0475728	0.748732
ENSMUSG00000026617	1020	1025	962	1667	1695	1267	0.0383613	0.748924
ENSMUSG00000031400	7154	7568	7576	12278	10856	10890	0.0322597	0.749238
ENSMUSG00000032602	571	591	577	916	948	796	0.0381501	0.749531
ENSMUSG00000030884	3095	3105	2746	5304	4453	3971	0.0304209	0.750648
ENSMUSG00000039048	1256	1230	1146	2077	1863	1621	0.0407708	0.751578
ENSMUSG00000032047	6272	6491	5736	9795	9694	8662	0.0234435	0.752078
ENSMUSG00000018446	4399	4799	4489	7185	7036	6533	0.0221777	0.753495
ENSMUSG00000029513	1020	1177	1163	1891	1853	1395	0.0320086	0.75373
ENSMUSG00000023723	1325	1434	1200	2134	2196	1693	0.0255526	0.755784
ENSMUSG00000032867	4505	4377	4591	7526	6546	6355	0.0371845	0.756383
ENSMUSG00000022801	2090	2290	2033	3707	3027	2987	0.0332165	0.756607
ENSMUSG00000029467	9646	10525	8918	17347	13966	12910	0.0247584	0.756969
ENSMUSG00000026917	1448	1616	1510	2508	2281	2126	0.0303957	0.757586
ENSMUSG00000030662	4611	4665	4437	7896	6653	6248	0.0210979	0.757743
ENSMUSG00000083327	5704	6217	4972	10204	8289	7189	0.0460045	0.758761
ENSMUSG00000052593	2866	2912	3016	5108	4069	4120	0.0345596	0.759167
ENSMUSG00000021595	4702	4697	4209	8110	6803	5744	0.0364665	0.760766
ENSMUSG00000044066	1228	1244	1060	2013	1876	1466	0.049824	0.76105
ENSMUSG00000004446	2987	3125	3200	4903	4702	4367	0.029688	0.762576
ENSMUSG00000028034	3034	3220	2808	4663	5027	3895	0.0419416	0.765824
ENSMUSG00000056952	1664	1880	1717	2691	2688	2466	0.0365888	0.765899
ENSMUSG00000030330	2264	2252	2318	4089	3431	2785	0.0309807	0.767437
ENSMUSG00000058704	2025	2339	2238	3434	3379	3020	0.0362603	0.768057
ENSMUSG00000005312	4566	4933	4436	8329	6223	6302	0.0468691	0.768196
ENSMUSG00000022362	1166	1242	1190	1874	1834	1633	0.0443761	0.771531
ENSMUSG00000056820	1773	1813	1535	2721	2583	2304	0.042837	0.771646
ENSMUSG00000028411	744	744	773	1242	1146	981	0.0458659	0.77213
ENSMUSG00000026880	3841	4119	4093	6444	5958	5406	0.0317655	0.776033
ENSMUSG00000028333	3019	3137	3009	4694	4435	4336	0.0445423	0.777272
ENSMUSG00000063902	1825	1966	1761	3109	2834	2271	0.0385052	0.779373
ENSMUSG00000007338	2582	2935	2672	4260	4055	3683	0.0423111	0.781103
ENSMUSG00000020777	3653	3693	3473	6348	5027	4588	0.0464365	0.781699
ENSMUSG00000037112	4162	4290	4160	7224	5956	5190	0.0450346	0.792203
ENSMUSG00000078671	3137	3438	3154	3338	2911	2584	0.046734	1.2663
ENSMUSG00000019889	2400	2760	2512	2408	2315	2100	0.0414895	1.2864
ENSMUSG00000033066	15261	17090	14809	16871	13080	12001	0.037916	1.29575
ENSMUSG00000029185	3608	3953	3750	3526	3221	3200	0.0385165	1.29856
ENSMUSG00000022637	2316	2475	2336	2408	1975	1905	0.0310742	1.30164
ENSMUSG00000005417	10719	11292	10854	11775	9633	7813	0.0269173	1.302
ENSMUSG00000031295	3062	3549	3590	3193	3143	2642	0.045136	1.30351
ENSMUSG00000026836	2148	2356	2200	2193	1893	1782	0.0418924	1.31061
ENSMUSG00000042506	5851	6573	6107	6178	5096	4892	0.0189396	1.31568
ENSMUSG00000034066	1573	1725	1601	1704	1407	1183	0.0236664	1.31731
ENSMUSG00000035770	5643	5822	5582	5021	4865	4781	0.0442059	1.32575
ENSMUSG00000040383	3343	3623	2887	2963	2910	2623	0.0476609	1.32623
ENSMUSG00000026490	3083	3671	3192	3092	2938	2562	0.0485992	1.32651
ENSMUSG00000027884	1139	1158	1137	1158	920	897	0.0275298	1.32733
ENSMUSG00000031537	2347	2338	2257	2448	1918	1668	0.0380954	1.33048
ENSMUSG00000028179	1956	2469	1888	2053	1809	1577	0.0438925	1.33244
ENSMUSG00000010663	2056	2553	2114	2234	1783	1751	0.0343518	1.33642
ENSMUSG00000029050	2036	2277	2153	2354	1658	1531	0.0488776	1.34949
ENSMUSG00000058070	2174	2395	2088	2308	1796	1589	0.0236669	1.34994
ENSMUSG00000031668	2115	2357	1998	2223	1655	1615	0.024674	1.35594
ENSMUSG00000010025	2907	3026	3056	2645	2502	2425	0.0178144	1.35644
ENSMUSG00000028402	2138	2364	2049	1929	1975	1622	0.0169117	1.35949
ENSMUSG00000023830	53958	54932	48339	54234	39593	39339	0.0392196	1.3605
ENSMUSG00000028194	2182	2686	2282	2108	1850	2012	0.0354464	1.36204
ENSMUSG00000019846	28580	31480	22639	27215	22704	19950	0.0321287	1.3626
ENSMUSG00000038069	1088	1215	1096	1065	913	877	0.0248297	1.36466
ENSMUSG00000027187	8827	9152	9578	8443	7024	7555	0.0236711	1.36754
ENSMUSG00000027784	3234	3688	3227	3035	2744	2697	0.0140715	1.36773
ENSMUSG00000000753	6154	6771	7261	6550	5529	4872	0.00876689	1.37184
ENSMUSG00000090035	994	1174	989	972	872	793	0.0237303	1.37237
ENSMUSG00000041308	2659	2603	2491	2491	1992	2003	0.0275722	1.37259
ENSMUSG00000059327	643	689	628	605	496	528	0.0307023	1.37604
ENSMUSG00000026421	3817	3913	4176	3748	3094	3058	0.0269173	1.38019
ENSMUSG00000031431	17610	18926	20333	17413	13478	16025	0.0360649	1.38163
ENSMUSG00000022816	65369	77175	70024	57237	55121	61590	0.0365452	1.38342
ENSMUSG00000000184	9938	9848	9063	8806	7381	7592	0.0134042	1.38871
ENSMUSG00000022178	401	404	424	367	366	281	0.0378968	1.39682
ENSMUSG00000010830	1901	2132	1876	1870	1439	1534	0.0387578	1.3972
ENSMUSG00000020363	784	905	779	776	647	602	0.0106823	1.3998
ENSMUSG00000036023	1377	1314	1217	1262	1065	894	0.0133842	1.40166
ENSMUSG00000025656	1061	1330	1040	969	917	897	0.0195562	1.40492
ENSMUSG00000031328	37928	42593	37475	40681	31008	25599	0.0349374	1.40558
ENSMUSG00000066152	592	617	554	518	549	380	0.0187141	1.40605
ENSMUSG00000024269	624	633	614	459	606	455	0.0498653	1.40734
ENSMUSG00000045092	655	855	626	658	567	512	0.0278023	1.41019
ENSMUSG00000038766	1677	1711	1651	1590	1315	1202	0.018295	1.41264
ENSMUSG00000032231	30180	35012	34735	28885	25446	26320	0.00956491	1.41336
ENSMUSG00000050931	430	518	423	400	362	347	0.0371005	1.4136
ENSMUSG00000036188	1105	1097	1073	886	834	913	0.023939	1.41442
ENSMUSG00000042272	1599	1822	1604	1519	1190	1340	0.0480239	1.41634
ENSMUSG00000024143	1249	1330	1150	1120	947	947	0.0417073	1.41663
ENSMUSG00000030556	532	556	527	460	459	385	0.0104559	1.42171
ENSMUSG00000004768	1347	1346	1206	1109	1075	958	0.0157479	1.42226
ENSMUSG00000039202	3922	4347	3727	3981	2875	2857	0.00666177	1.42242
ENSMUSG00000039298	1162	1196	1070	1013	1023	744	0.0154568	1.42299
ENSMUSG00000027469	3829	3646	3318	3110	2827	2745	0.0105298	1.42308
ENSMUSG00000004655	14359	14885	14182	13436	12318	9468	0.0136189	1.4248
ENSMUSG00000057315	2153	2135	1974	2134	1567	1389	0.0074425	1.42489
ENSMUSG00000035696	732	780	703	682	548	553	0.00836755	1.42503
ENSMUSG00000063450	960	1045	897	961	829	575	0.0216845	1.42524
ENSMUSG00000019978	2330	2656	2494	2103	1951	1933	0.0113975	1.42563
ENSMUSG00000020380	1116	1224	1016	874	968	843	0.0482123	1.42589
ENSMUSG00000024277	1595	2044	1891	1603	1422	1403	0.00855623	1.42626
ENSMUSG00000028243	840	982	931	733	794	678	0.0451828	1.42648
ENSMUSG00000000881	1014	1125	1035	937	830	783	0.00246418	1.42653
ENSMUSG00000003228	2790	2946	2801	2702	1792	2335	0.0445352	1.42729
ENSMUSG00000021556	2301	2587	2178	1967	1950	1743	0.0107971	1.42752
ENSMUSG00000040852	2211	2330	2294	2099	1679	1712	0.00703237	1.42785
ENSMUSG00000026048	3168	3195	2995	2772	2451	2296	0.00649141	1.42788
ENSMUSG00000021765	6366	6378	6172	5271	4774	5052	0.0389025	1.4281
ENSMUSG00000028060	2493	2452	2479	2479	2103	1467	0.037916	1.42879
ENSMUSG00000036986	1017	1138	1250	1108	948	705	0.0474271	1.42999
ENSMUSG00000035469	1190	1289	1253	1038	975	963	0.0197803	1.43158
ENSMUSG00000061533	386	394	324	322	324	242	0.0453513	1.43284
ENSMUSG00000040268	667	706	609	554	569	460	0.0214467	1.43737
ENSMUSG00000024782	4088	4805	4161	3777	2947	3595	0.0443761	1.43757
ENSMUSG00000001123	1686	1962	1977	1312	1460	1638	0.0464594	1.43767
ENSMUSG00000033855	2977	3349	3414	2986	2226	2518	0.0157011	1.44123
ENSMUSG00000035064	2364	2566	2409	2461	1869	1553	0.0397869	1.44606
ENSMUSG00000051615	958	1142	1005	977	728	758	0.0244016	1.44632
ENSMUSG00000020263	1323	1394	1276	1268	954	953	0.0269513	1.44677
ENSMUSG00000038949	1061	1057	1036	1017	733	755	0.00807305	1.44984
ENSMUSG00000053199	1059	1348	1212	1004	870	956	0.0360463	1.45438
ENSMUSG00000031557	412	484	460	373	329	359	0.0335812	1.45556
ENSMUSG00000049184	576	676	500	518	522	349	0.0189497	1.45753
ENSMUSG00000039126	8500	10499	8998	8519	6053	7323	0.0376557	1.45835
ENSMUSG00000035181	2116	2191	1941	2005	1574	1369	0.00137047	1.45922
ENSMUSG00000028007	681	740	711	606	559	508	0.0193511	1.46119
ENSMUSG00000037892	414	601	464	418	360	372	0.0360567	1.46548
ENSMUSG00000043923	411	470	459	416	298	333	0.0235259	1.46733
ENSMUSG00000079037	16230	19837	19148	13848	14630	14254	0.00496866	1.46752
ENSMUSG00000001998	722	840	774	627	653	541	0.0241466	1.46948
ENSMUSG00000018593	61650	67792	60587	49640	48732	48615	0.00316661	1.47154
ENSMUSG00000036561	1182	1080	1180	1082	813	800	0.00623061	1.47288
ENSMUSG00000031253	713	705	773	574	557	564	0.00857006	1.47459
ENSMUSG00000069520	1930	2056	2052	1729	1461	1495	0.00314239	1.47476
ENSMUSG00000024140	997	1390	1046	1063	902	717	0.0234435	1.47575
ENSMUSG00000048756	3990	4262	4253	3843	2900	2989	0.00110475	1.47606
ENSMUSG00000097141	333	329	368	283	261	255	0.0134871	1.47622
ENSMUSG00000027995	361	465	421	283	357	318	0.0491405	1.47676
ENSMUSG00000024065	2951	3280	2922	2730	2183	2190	0.000608937	1.47781
ENSMUSG00000072812	3624	4094	3955	3983	2915	2284	0.0369536	1.47912
ENSMUSG00000020057	1644	1649	1663	1400	1253	1181	0.00187317	1.48247
ENSMUSG00000028698	1711	1839	1494	1450	1288	1165	0.0321287	1.48326
ENSMUSG00000066406	4967	5689	5709	5025	3630	3988	0.0087016	1.48409
ENSMUSG00000033004	4475	4908	4249	4483	3192	2943	0.005467	1.48468
ENSMUSG00000043384	1372	1417	1267	1286	871	981	0.030105	1.48503
ENSMUSG00000018217	13361	15286	14464	11531	10376	11108	0.00203285	1.48588
ENSMUSG00000037725	1118	1330	1128	885	1056	809	0.0209475	1.48704
ENSMUSG00000029101	596	663	625	626	423	414	0.0258887	1.48807
ENSMUSG00000024589	563	690	504	502	458	393	0.00611627	1.49035
ENSMUSG00000061232	4691	5712	6575	4885	4210	3964	0.0186195	1.49114
ENSMUSG00000021895	1296	1300	1218	1205	899	847	0.0014255	1.49181
ENSMUSG00000003779	3051	3098	2425	2615	2058	1934	0.00682312	1.4943
ENSMUSG00000042302	1234	1371	1157	990	939	938	0.00863002	1.49567
ENSMUSG00000005107	300	287	307	263	243	184	0.0275943	1.49805
ENSMUSG00000032411	609	643	576	499	417	473	0.0269173	1.49965
ENSMUSG00000032035	2436	2606	2538	2133	1801	1843	0.00037534	1.5013
ENSMUSG00000023022	7519	8203	6836	6653	5433	5166	0.000359768	1.5019
ENSMUSG00000021065	1394	1703	1457	1196	1036	1207	0.0363291	1.5019
ENSMUSG00000036777	1785	2064	1545	1371	1525	1212	0.0334393	1.50228
ENSMUSG00000033147	329	331	411	318	235	264	0.0251953	1.50359
ENSMUSG00000027339	5887	6513	6950	5239	4818	4653	0.000327217	1.50415
ENSMUSG00000034848	1872	1969	1781	1533	1411	1334	0.00053125	1.50433
ENSMUSG00000020653	220	250	246	169	187	185	0.0385565	1.50446
ENSMUSG00000024238	4409	4602	4446	3469	3251	3451	0.0171893	1.50534
ENSMUSG00000075254	689	783	776	612	544	549	0.0018838	1.50676
ENSMUSG00000022283	55297	64733	67601	50887	43069	47769	0.00389647	1.50756
ENSMUSG00000046982	688	750	692	677	471	480	0.0388438	1.50783
ENSMUSG00000020546	1365	1607	1442	1268	1012	1066	0.0319407	1.50881
ENSMUSG00000004631	2428	2885	2835	2076	1884	2162	0.0301621	1.50882
ENSMUSG00000049866	759	881	828	693	568	608	0.00222771	1.50883
ENSMUSG00000037606	1935	2106	2056	1999	1444	1243	0.0365888	1.50895
ENSMUSG00000026767	858	1003	869	726	618	711	0.0290967	1.50972
ENSMUSG00000021754	489	513	479	454	355	322	0.00502791	1.51037
ENSMUSG00000084289	6924	7589	7777	5063	5276	6268	0.0209475	1.51233
ENSMUSG00000019359	434	520	569	491	379	298	0.0173468	1.51242
ENSMUSG00000069171	630	790	808	707	601	404	0.0223891	1.51317
ENSMUSG00000071644	44565	44757	39023	40357	27730	29568	0.00256527	1.51325
ENSMUSG00000029552	882	994	932	705	698	708	0.00349413	1.51363
ENSMUSG00000024548	2044	2486	2107	1948	1491	1570	0.00220891	1.51722
ENSMUSG00000045636	1725	1869	1698	1499	1232	1259	0.00488616	1.51867
ENSMUSG00000024018	156	191	169	151	130	110	0.0442897	1.51905
ENSMUSG00000039607	767	893	803	602	648	596	0.0321075	1.51953
ENSMUSG00000026586	8771	11114	10182	7159	7091	8088	0.0389025	1.51982
ENSMUSG00000058135	1440	1497	1696	1085	1321	1070	0.0153109	1.52269
ENSMUSG00000059878	331	318	322	248	247	234	0.00716071	1.52363
ENSMUSG00000022246	4553	5070	4945	4078	3161	3659	0.00216403	1.5248
ENSMUSG00000030089	362	375	398	351	240	264	0.0279731	1.52711
ENSMUSG00000038402	255	333	246	265	222	147	0.0407179	1.52738
ENSMUSG00000027695	1756	1873	1537	1471	1191	1212	0.00414102	1.52783
ENSMUSG00000070327	2620	3026	2643	2683	1829	1751	0.00602231	1.52981
ENSMUSG00000050295	810	1048	843	711	672	632	0.00579351	1.53008
ENSMUSG00000091243	1826	1925	2107	1711	1304	1376	0.0121415	1.53091
ENSMUSG00000022892	40691	48332	41275	38831	33230	26142	0.00609242	1.53318
ENSMUSG00000004085	1217	1223	1269	945	970	853	0.00186707	1.53425
ENSMUSG00000015501	537	704	574	503	400	445	0.00566838	1.53532
ENSMUSG00000028246	496	497	437	435	302	333	0.00735537	1.53609
ENSMUSG00000068744	2643	2622	3020	2542	1972	1726	0.000997168	1.53648
ENSMUSG00000030309	366	409	359	310	299	238	0.0186637	1.54041
ENSMUSG00000022999	891	788	1101	847	731	519	0.0154655	1.54346
ENSMUSG00000075033	264	255	287	264	164	175	0.0275722	1.54583
ENSMUSG00000022003	591	595	648	515	372	466	0.0101058	1.54758
ENSMUSG00000025742	1586	1729	1670	1240	1083	1321	0.0354464	1.54972
ENSMUSG00000021431	717	837	776	566	610	539	0.0241475	1.55011
ENSMUSG00000019124	351	493	364	376	283	240	0.0120392	1.55095
ENSMUSG00000045312	5048	5040	5992	4243	3482	4085	0.00378282	1.55101
ENSMUSG00000075389	220	237	226	211	177	123	0.0146188	1.55168
ENSMUSG00000019979	936	1154	919	752	816	651	0.0104412	1.55203
ENSMUSG00000029484	650	751	750	506	465	591	0.0250856	1.55443
ENSMUSG00000047193	1281	1380	1255	1047	863	962	0.0435806	1.55474
ENSMUSG00000067276	21830	25875	25102	16517	15198	20851	0.0321287	1.55486
ENSMUSG00000026235	333	457	333	283	352	198	0.0275722	1.55528
ENSMUSG00000026988	560	627	568	508	383	403	0.00370994	1.55588
ENSMUSG00000040952	27796	27990	26261	22378	18745	19236	0.0464316	1.55594
ENSMUSG00000040865	1046	1101	1054	966	661	734	0.00291018	1.55818
ENSMUSG00000004383	1476	1626	1394	1343	937	1032	0.0018842	1.55833
ENSMUSG00000031015	416	439	432	337	305	302	0.00337914	1.55972
ENSMUSG00000026463	1853	2261	1674	1774	1229	1264	0.00540224	1.56018
ENSMUSG00000024501	3915	4612	3554	3472	2841	2584	0.000269425	1.56118
ENSMUSG00000031647	405	411	467	308	314	313	0.0235359	1.5638
ENSMUSG00000039239	354	394	323	307	211	264	0.0170535	1.56455
ENSMUSG00000058558	17122	19057	19512	12890	14774	12878	0.0371845	1.56542
ENSMUSG00000036591	2186	2643	2464	2066	1827	1471	0.000177561	1.56763
ENSMUSG00000047747	764	930	686	669	522	546	0.00307016	1.56793
ENSMUSG00000097039	742	799	736	560	564	532	0.0219023	1.569
ENSMUSG00000015653	2547	3025	3013	2132	2016	2065	0.0088576	1.57274
ENSMUSG00000095403	413	564	496	421	317	334	0.0398622	1.57324
ENSMUSG00000026131	9823	10963	9387	9378	6748	6052	0.00097811	1.57435
ENSMUSG00000032846	761	983	733	636	577	578	0.00212423	1.57634
ENSMUSG00000015932	9505	10628	9623	6493	6905	7883	0.047566	1.5764
ENSMUSG00000034311	862	984	744	692	578	605	0.0124105	1.57753
ENSMUSG00000032254	731	816	578	585	456	498	0.0166492	1.57802
ENSMUSG00000055737	12245	15400	13159	8489	10552	10151	0.0298658	1.57848
ENSMUSG00000025352	448	455	455	411	298	284	0.00193995	1.57906
ENSMUSG00000069516	164	180	216	147	138	122	0.0172964	1.5801
ENSMUSG00000027684	1101	1364	1012	956	883	694	0.000640847	1.58019
ENSMUSG00000039883	1107	1403	972	920	812	783	0.00156459	1.5818
ENSMUSG00000022505	638	856	738	514	550	536	0.00327777	1.58339
ENSMUSG00000022367	5183	5746	4246	3998	3861	3147	0.0345171	1.58404
ENSMUSG00000022822	6537	6390	6393	5898	4844	3452	0.0011086	1.58534
ENSMUSG00000010476	1209	1305	1180	952	908	810	7.20567e-05	1.58559
ENSMUSG00000023885	2860	2332	2915	2321	1486	2041	0.0310335	1.58575
ENSMUSG00000003812	271	283	218	238	160	163	0.0179952	1.58736
ENSMUSG00000020261	844	965	872	854	681	437	0.0391112	1.5882
ENSMUSG00000022676	774	1036	891	611	594	711	0.024674	1.58924
ENSMUSG00000022587	5857	6221	5864	4770	5044	3251	0.0229516	1.59033
ENSMUSG00000041921	1256	1240	1173	1075	977	626	0.00274978	1.59548
ENSMUSG00000026043	163652	165115	141862	131863	101492	105024	8.9175e-05	1.59623
ENSMUSG00000026004	389	417	340	296	239	282	0.0430732	1.59702
ENSMUSG00000038058	977	1088	1154	916	744	662	0.000540218	1.59821
ENSMUSG00000022146	4686	5573	3883	3860	3185	3083	0.00546883	1.59963
ENSMUSG00000030605	3435	3893	3812	3118	2734	2187	0.02261	1.60003
ENSMUSG00000019929	11196	16028	11109	8491	8887	9620	0.0159283	1.60057
ENSMUSG00000021133	6774	7009	7041	5467	5202	4295	4.24295e-05	1.60125
ENSMUSG00000050555	319	332	352	248	283	191	0.00980784	1.60176
ENSMUSG00000026640	5403	6389	5778	5133	3832	3658	0.00111923	1.60326
ENSMUSG00000033392	1225	1374	1107	1055	804	796	0.00174404	1.6041
ENSMUSG00000033952	1074	1037	864	773	666	682	0.026072	1.60448
ENSMUSG00000029861	187	191	226	153	141	137	0.0365685	1.60498
ENSMUSG00000042408	1491	1498	1193	1270	1089	681	0.0234435	1.60621
ENSMUSG00000054720	768	977	868	652	531	661	0.0046829	1.60629
ENSMUSG00000021245	197	206	176	150	134	129	0.0129747	1.60653
ENSMUSG00000055301	1891	2221	1837	1639	1303	1299	0.000739885	1.60831
ENSMUSG00000026637	492	524	487	421	286	361	0.0140877	1.60838
ENSMUSG00000057329	236	316	247	211	188	170	0.034394	1.60862
ENSMUSG00000058761	749	695	768	635	574	390	0.0025176	1.60863
ENSMUSG00000044337	1000	1068	1093	754	812	683	0.000187343	1.60906
ENSMUSG00000048834	640	651	577	515	432	389	0.000237261	1.60963
ENSMUSG00000049502	360	465	379	236	353	261	0.0291615	1.61054
ENSMUSG00000024897	353	353	319	293	268	178	0.00784691	1.61054
ENSMUSG00000028476	1168	1353	1268	1018	782	886	0.000454804	1.61114
ENSMUSG00000019820	9410	10649	9545	8066	6255	6703	0.000178132	1.61136
ENSMUSG00000037613	1100	1116	1129	829	812	734	2.47155e-05	1.61328
ENSMUSG00000022280	1731	1880	1699	1309	1234	1210	0.001295	1.61493
ENSMUSG00000079429	880	973	953	815	769	442	0.0173388	1.616
ENSMUSG00000030287	1293	1390	1163	1126	775	834	0.00168898	1.61709
ENSMUSG00000097131	84	89	87	68	65	52	0.0443915	1.61791
ENSMUSG00000030551	1669	1982	1961	1544	1188	1243	0.000240656	1.61805
ENSMUSG00000020901	661	655	845	583	524	434	0.0345603	1.61839
ENSMUSG00000078238	536	665	530	417	381	417	0.00245753	1.61852
ENSMUSG00000035299	431	471	540	407	304	312	0.011327	1.62076
ENSMUSG00000021461	156	152	147	116	106	100	0.011035	1.62118
ENSMUSG00000071793	712	694	652	676	434	369	0.0284509	1.62276
ENSMUSG00000037544	862	917	692	620	621	503	0.000848806	1.62707
ENSMUSG00000097061	224	266	234	156	171	177	0.0382853	1.62815
ENSMUSG00000061751	528	484	478	470	310	283	0.00940575	1.62866
ENSMUSG00000024899	263	309	230	238	166	163	0.0113271	1.63001
ENSMUSG00000044906	331	359	363	299	261	188	0.0209515	1.63229
ENSMUSG00000043300	887	1085	997	694	776	611	0.000323175	1.63335
ENSMUSG00000031380	1626	1986	1950	1341	1173	1351	0.00122668	1.6334
ENSMUSG00000004317	1735	1736	1494	1315	1066	1100	0.00220385	1.63425
ENSMUSG00000030486	105	102	91	77	83	51	0.044284	1.63433
ENSMUSG00000030268	587	611	562	468	392	376	0.000864938	1.63498
ENSMUSG00000063687	195	245	192	176	141	127	0.00680623	1.63745
ENSMUSG00000039633	546	704	539	498	349	402	0.00215761	1.63812
ENSMUSG00000072623	1129	1389	1240	942	840	835	0.0242047	1.63928
ENSMUSG00000010362	231	228	210	144	195	129	0.0146385	1.64174
ENSMUSG00000026991	1802	2286	1968	1517	1438	1264	0.00016248	1.64354
ENSMUSG00000028152	1426	1451	1621	1254	895	993	0.00071448	1.64384
ENSMUSG00000022369	593	667	566	469	361	435	0.00512475	1.64414
ENSMUSG00000087385	257	255	269	198	219	133	0.00438978	1.64462
ENSMUSG00000033031	1223	1341	1069	810	1065	664	0.040788	1.64611
ENSMUSG00000058056	905	1063	1100	790	622	713	0.00168898	1.64688
ENSMUSG00000042156	976	986	1010	771	770	545	0.000303438	1.64729
ENSMUSG00000024063	1133	1233	1395	879	703	993	0.0113296	1.64936
ENSMUSG00000040187	289	317	319	245	180	216	0.00305025	1.64936
ENSMUSG00000044734	382	478	430	288	291	308	0.00740817	1.64974
ENSMUSG00000062627	998	1042	1036	831	632	674	0.0136013	1.6508
ENSMUSG00000014599	2928	3180	3443	2571	2070	2002	0.000723592	1.65251
ENSMUSG00000037902	569	570	548	516	335	331	0.00775932	1.65266
ENSMUSG00000021936	1732	1773	1657	1202	1336	1043	0.0140449	1.65359
ENSMUSG00000084845	119	92	144	89	84	74	0.0406681	1.65547
ENSMUSG00000020315	28200	32446	28847	23597	18552	19645	1.95648e-05	1.65699
ENSMUSG00000020326	13815	15525	12808	9647	9469	9773	0.0114828	1.65721
ENSMUSG00000057738	26189	27213	23297	21915	16307	15208	0.000231994	1.65723
ENSMUSG00000014303	2402	2533	3059	2346	1753	1490	0.00743473	1.65919
ENSMUSG00000032667	1225	1413	1493	923	872	1022	0.00339611	1.65973
ENSMUSG00000049791	1556	1623	1427	1086	1078	1002	7.52403e-06	1.66239
ENSMUSG00000026073	278	270	282	243	139	191	0.0186164	1.6624
ENSMUSG00000036256	13083	15457	14388	8389	9485	11120	0.0225434	1.66272
ENSMUSG00000035357	1495	1917	1772	1265	1309	1006	0.000454618	1.66285
ENSMUSG00000040717	421	508	463	317	344	294	0.00245227	1.66524
ENSMUSG00000092341	28430	23831	27864	21742	20740	13547	0.0249147	1.66581
ENSMUSG00000068115	959	846	965	835	635	470	0.0014255	1.66602
ENSMUSG00000085028	355	267	369	327	238	137	0.0462754	1.66671
ENSMUSG00000032419	525	625	529	431	390	336	0.000729623	1.6668
ENSMUSG00000005267	167	205	176	124	140	112	0.00927418	1.66797
ENSMUSG00000044244	853	974	934	653	702	544	2.13057e-05	1.66896
ENSMUSG00000031465	471	516	335	345	368	206	0.0140181	1.6706
ENSMUSG00000070461	416	380	443	297	318	239	0.00183193	1.67158
ENSMUSG00000004952	557	570	699	562	403	309	0.0123934	1.67179
ENSMUSG00000032470	1794	2115	2297	1502	1503	1252	0.00513929	1.67235
ENSMUSG00000019832	382	506	348	290	323	234	0.00712095	1.67367
ENSMUSG00000008035	594	680	603	351	591	341	0.0184588	1.67616
ENSMUSG00000020389	220	237	233	204	118	151	0.014852	1.67698
ENSMUSG00000063415	327	470	523	341	353	217	0.0228482	1.67803
ENSMUSG00000030432	24457	29809	29221	20922	14788	20662	0.0431787	1.67815
ENSMUSG00000005087	7102	7943	7170	5272	4693	5095	0.00053337	1.67823
ENSMUSG00000055172	1154	1115	997	816	707	706	2.41541e-05	1.67837
ENSMUSG00000032766	610	681	668	431	415	476	0.00400055	1.67886
ENSMUSG00000022150	955	1203	1107	718	611	858	0.00687713	1.67934
ENSMUSG00000025092	727	831	659	601	529	395	0.000305234	1.68106
ENSMUSG00000026494	1705	2043	1611	1832	1208	718	0.0347257	1.68119
ENSMUSG00000039456	2802	2819	2599	1972	1866	1755	0.0096972	1.68153
ENSMUSG00000021665	563	698	656	499	354	445	0.00195984	1.68327
ENSMUSG00000026620	86	108	118	71	75	66	0.0245262	1.68375
ENSMUSG00000045328	1129	1257	933	761	813	679	0.0174454	1.68475
ENSMUSG00000024659	9267	9988	10140	6806	6509	6513	0.000524092	1.68991
ENSMUSG00000028495	15956	14972	17808	14069	7784	11205	0.0434488	1.69057
ENSMUSG00000028369	1435	2002	1689	1343	897	1205	0.0195562	1.69085
ENSMUSG00000070348	7691	9324	8909	6194	6205	5172	0.000141428	1.6911
ENSMUSG00000046694	1000	1093	1286	911	746	648	0.0123035	1.69227
ENSMUSG00000054640	208	210	159	137	122	130	0.00850622	1.69341
ENSMUSG00000030760	1846	2194	1716	1370	1252	1247	0.0102744	1.6963
ENSMUSG00000037148	1932	2158	2078	1514	1342	1302	4.82086e-07	1.69785
ENSMUSG00000022912	2790	3198	2777	1826	1828	2163	0.00836755	1.69922
ENSMUSG00000037852	20062	23722	20857	14586	14744	13995	2.38049e-06	1.69926
ENSMUSG00000047246	492	663	597	309	403	444	0.0255526	1.69929
ENSMUSG00000027966	2520	2228	2108	1889	1342	1417	0.000220144	1.69934
ENSMUSG00000027950	121	140	131	108	69	87	0.031335	1.70131
ENSMUSG00000032812	5899	5933	6145	4953	4221	3099	0.00111812	1.70138
ENSMUSG00000027907	5598	7054	6320	4004	4278	4344	0.000554787	1.70175
ENSMUSG00000024789	1829	2273	1715	1425	1044	1402	0.00994457	1.70232
ENSMUSG00000000278	6502	7560	6841	4792	4701	4499	2.53805e-05	1.70319
ENSMUSG00000043613	236	233	232	177	158	138	0.0148429	1.70564
ENSMUSG00000029312	608	603	493	433	390	327	9.54346e-05	1.70661
ENSMUSG00000070047	15793	19645	16905	14979	9539	10722	0.00097811	1.70771
ENSMUSG00000024420	1973	2254	2061	1663	1218	1325	0.000165862	1.71362
ENSMUSG00000030351	4514	5551	5146	3937	3578	2727	0.00370606	1.71458
ENSMUSG00000022206	344	416	326	226	280	217	0.00340972	1.71519
ENSMUSG00000049775	7581	9571	7577	3638	7244	5364	0.031335	1.71524
ENSMUSG00000048706	728	896	844	475	599	554	0.00387384	1.71678
ENSMUSG00000021701	2386	2969	2482	1940	1719	1571	1.69788e-06	1.71705
ENSMUSG00000035473	2037	2086	1820	1593	1221	1170	3.21439e-06	1.71824
ENSMUSG00000032350	4015	4523	4549	3079	2724	2876	0.000287887	1.71885
ENSMUSG00000039765	690	778	736	593	498	389	7.7429e-05	1.72278
ENSMUSG00000057137	159	119	181	97	125	85	0.0263226	1.72328
ENSMUSG00000037321	917	951	984	842	596	485	0.0015307	1.7258
ENSMUSG00000038349	514	631	473	430	221	410	0.0429953	1.72604
ENSMUSG00000097145	330	385	340	204	304	192	0.0167517	1.72639
ENSMUSG00000057143	173	186	167	141	103	106	0.0219762	1.72828
ENSMUSG00000027981	477	576	491	453	308	274	0.0140053	1.72857
ENSMUSG00000022358	169	204	177	106	132	123	0.0136973	1.72905
ENSMUSG00000027932	559	534	577	464	449	220	0.0125068	1.72987
ENSMUSG00000024304	7608	9494	7667	5846	5062	5389	1.92758e-05	1.73018
ENSMUSG00000019779	747	869	756	497	585	482	0.00633272	1.73031
ENSMUSG00000073437	181	145	190	142	96	106	0.0152857	1.73035
ENSMUSG00000020122	2986	3446	2338	2410	1821	1610	0.000337119	1.73332
ENSMUSG00000054263	2626	2342	2136	1750	1359	1572	0.00813131	1.73438
ENSMUSG00000024529	17072	22304	22382	12191	11017	16574	0.0180372	1.73439
ENSMUSG00000069270	339	462	433	171	363	267	0.0452359	1.7357
ENSMUSG00000039988	1694	2105	1594	1314	1056	1164	0.00283351	1.73926
ENSMUSG00000075012	99	82	93	67	60	54	0.0238818	1.74306
ENSMUSG00000053964	649	612	626	566	432	270	0.0130357	1.74593
ENSMUSG00000097277	173	195	174	115	142	99	0.0415548	1.74741
ENSMUSG00000044551	257	331	392	206	284	157	0.0348032	1.7477
ENSMUSG00000085396	358	272	374	330	242	111	0.0455509	1.74779
ENSMUSG00000058254	147	161	178	117	89	110	0.00559536	1.75562
ENSMUSG00000023066	428	443	417	323	300	223	0.00114553	1.75985
ENSMUSG00000017002	247	243	200	128	178	140	0.0455681	1.76295
ENSMUSG00000058571	1516	1786	1583	1223	947	1002	0.000209559	1.76308
ENSMUSG00000038217	127	110	131	82	112	49	0.0385052	1.76366
ENSMUSG00000097572	71	88	99	63	69	37	0.0475546	1.77106
ENSMUSG00000045658	2317	2580	2651	1514	1514	1783	0.000682011	1.77149
ENSMUSG00000023947	245	291	270	180	169	170	0.00421534	1.77155
ENSMUSG00000097640	104	108	112	80	66	64	0.0192111	1.77287
ENSMUSG00000051323	1612	1829	1783	1392	965	1031	1.92758e-05	1.77318
ENSMUSG00000006720	142	144	114	122	87	55	0.0368919	1.77335
ENSMUSG00000048458	1210	1301	1244	933	825	681	1.89671e-07	1.775
ENSMUSG00000002265	1953	2330	1737	1527	1129	1224	9.48861e-05	1.77615
ENSMUSG00000078302	253	352	338	231	198	180	0.00500062	1.77647
ENSMUSG00000044807	452	533	508	358	291	311	0.00224529	1.77748
ENSMUSG00000039232	161	203	176	130	83	131	0.0116483	1.77998
ENSMUSG00000097052	698	743	811	470	586	397	0.000449956	1.78217
ENSMUSG00000097750	68	73	55	42	47	37	0.0418924	1.78389
ENSMUSG00000073968	526	585	522	392	307	346	3.13321e-05	1.78544
ENSMUSG00000000031	2743	3993	2103	1948	2451	1302	0.0225548	1.78975
ENSMUSG00000015083	169	154	167	132	91	93	0.00639325	1.79013
ENSMUSG00000067780	1549	2209	2085	1047	1264	1355	0.0352973	1.79141
ENSMUSG00000043259	216	277	213	143	174	133	0.00112084	1.79327
ENSMUSG00000031245	524	584	447	362	382	257	0.00407413	1.79329
ENSMUSG00000027078	251	278	289	173	184	164	0.00141022	1.79464
ENSMUSG00000032332	6512	8093	5491	5394	3375	4059	0.000824039	1.79513
ENSMUSG00000065521	131	140	105	113	83	49	0.0179622	1.79529
ENSMUSG00000079277	1880	2061	2441	1939	1381	857	0.00369174	1.79729
ENSMUSG00000025867	238	260	304	200	143	168	0.00530881	1.79758
ENSMUSG00000028901	953	996	963	719	675	481	7.81678e-07	1.79768
ENSMUSG00000019734	65	74	107	70	50	39	0.0465157	1.79808
ENSMUSG00000021725	775	869	865	617	524	464	6.13217e-06	1.7992
ENSMUSG00000037266	9519	9408	9625	7855	6471	4221	0.00989106	1.79932
ENSMUSG00000025650	456	417	661	481	342	186	0.0325872	1.79938
ENSMUSG00000027071	129	177	182	120	105	87	0.00396157	1.80012
ENSMUSG00000056679	194	187	227	187	128	81	0.00886693	1.80267
ENSMUSG00000041577	1882	2260	2335	1646	1215	1259	0.00245753	1.80539
ENSMUSG00000032366	2882	3471	3000	1727	1974	2128	0.000237068	1.8086
ENSMUSG00000078651	590	556	636	477	417	256	0.00322213	1.81085
ENSMUSG00000027014	24035	23793	22030	18528	14847	11406	0.00168649	1.8125
ENSMUSG00000001300	1293	1871	1456	1114	916	886	8.13809e-06	1.813
ENSMUSG00000028233	2472	2452	2048	1535	1526	1342	0.00981071	1.81381
ENSMUSG00000067928	466	540	402	355	268	268	0.0442823	1.81481
ENSMUSG00000029334	2418	2510	2357	1468	1275	1775	0.0133765	1.81526
ENSMUSG00000025350	115	127	153	108	77	67	0.0104655	1.8154
ENSMUSG00000068323	60	54	74	46	39	34	0.0414786	1.82287
ENSMUSG00000042510	137	177	131	112	91	78	0.00337587	1.82315
ENSMUSG00000052155	2989	3412	2798	1725	2194	1818	0.0144399	1.82357
ENSMUSG00000089810	210	197	168	122	104	132	0.00807305	1.82435
ENSMUSG00000042364	3778	4400	3983	2851	2385	2392	5.00111e-05	1.8244
ENSMUSG00000023764	2151	1993	2471	1684	1437	1076	3.06498e-06	1.83088
ENSMUSG00000055862	209	180	219	193	90	104	0.0140094	1.83239
ENSMUSG00000033717	173	233	182	174	94	103	0.0091731	1.83299
ENSMUSG00000002076	94	154	113	67	105	54	0.038912	1.83399
ENSMUSG00000071847	771	895	977	574	552	519	0.00519808	1.8362
ENSMUSG00000071176	1760	2061	1922	1504	1085	1021	4.67387e-05	1.83628
ENSMUSG00000033644	82	65	80	57	51	35	0.0286076	1.84321
ENSMUSG00000038702	1202	1528	1148	749	764	857	0.0234435	1.84634
ENSMUSG00000097017	61	83	76	36	61	39	0.0488983	1.84662
ENSMUSG00000025959	367	406	315	273	156	241	0.00338579	1.84995
ENSMUSG00000044674	4477	5133	4618	3664	2808	2399	3.63368e-08	1.85508
ENSMUSG00000002808	1736	1729	1799	1096	911	1203	0.00102639	1.85598
ENSMUSG00000037126	1410	1497	1665	1245	996	640	0.000925788	1.85627
ENSMUSG00000034160	5277	4961	5053	4165	3214	2246	0.00493575	1.85696
ENSMUSG00000079055	199	230	213	144	147	107	0.000255706	1.85805
ENSMUSG00000030020	1024	1264	1121	808	537	740	0.000269425	1.85904
ENSMUSG00000027208	1247	1622	1504	723	959	964	0.0099189	1.85927
ENSMUSG00000027230	1765	2035	2570	1548	1207	1166	0.00205923	1.86972
ENSMUSG00000022656	1010	1434	1178	671	805	719	0.00492487	1.87055
ENSMUSG00000021838	139	185	172	118	67	115	0.0184267	1.87468
ENSMUSG00000031673	18132	22935	17832	13257	11134	11446	2.40216e-07	1.87571
ENSMUSG00000054951	140	133	145	95	74	86	0.00656477	1.87588
ENSMUSG00000050069	2403	3008	2292	1641	1522	1513	7.33739e-07	1.87661
ENSMUSG00000091400	65	84	84	52	45	45	0.0455509	1.8777
ENSMUSG00000038587	925	965	733	638	504	466	9.81445e-06	1.87862
ENSMUSG00000020427	424	439	357	253	265	225	0.000232978	1.88053
ENSMUSG00000057367	2043	2013	1774	1423	1139	1008	0.0014255	1.88543
ENSMUSG00000097855	165	188	195	144	93	98	0.00340972	1.88704
ENSMUSG00000051977	142	137	127	94	85	69	0.0071661	1.88809
ENSMUSG00000028262	175	217	152	152	61	116	0.0345171	1.89045
ENSMUSG00000030259	1902	2010	1962	1284	1058	1198	1.88255e-07	1.89181
ENSMUSG00000047139	1201	1401	1221	824	610	850	0.00497488	1.89415
ENSMUSG00000041180	284	392	289	194	196	189	0.0251659	1.89446
ENSMUSG00000025359	75	87	74	70	33	41	0.044936	1.89713
ENSMUSG00000092274	9693	8024	10796	6489	7549	3563	0.00290199	1.89854
ENSMUSG00000097944	137	147	149	95	82	84	0.00222769	1.89971
ENSMUSG00000024989	465	561	433	329	314	241	0.000211576	1.90019
ENSMUSG00000038065	111	148	131	94	74	68	0.00221848	1.90044
ENSMUSG00000031558	4788	5763	5101	3444	3118	2865	6.08466e-10	1.90141
ENSMUSG00000041390	922	1023	962	582	536	611	0.000298651	1.90756
ENSMUSG00000022197	524	576	458	442	299	213	0.0018842	1.91008
ENSMUSG00000021379	253	384	283	137	238	170	0.0219439	1.91068
ENSMUSG00000019850	543	547	524	421	256	296	4.77761e-05	1.91241
ENSMUSG00000042851	587	688	653	427	371	355	0.000873952	1.91563
ENSMUSG00000057335	4398	5174	4796	3070	2841	2650	8.83956e-06	1.91975
ENSMUSG00000079012	435	567	389	240	318	262	0.000238162	1.92608
ENSMUSG00000020601	1947	2072	2069	1328	1230	1068	7.32046e-12	1.92911
ENSMUSG00000037697	460	438	372	308	250	202	1.49273e-05	1.93449
ENSMUSG00000025810	11259	13962	11229	7441	6697	7238	4.86472e-07	1.93692
ENSMUSG00000028211	6073	6493	5324	3686	3488	3355	0.00511775	1.94005
ENSMUSG00000021876	10516	11615	11564	6764	6240	6740	1.38222e-05	1.94025
ENSMUSG00000078866	590	646	551	452	334	281	0.0217045	1.94129
ENSMUSG00000024799	257	277	312	184	151	163	4.15254e-05	1.94425
ENSMUSG00000076441	3021	3889	3383	2720	1581	1803	0.000192056	1.94428
ENSMUSG00000006369	1570	1745	1656	1378	873	723	0.000475387	1.95077
ENSMUSG00000078838	63	92	66	47	48	35	0.0200926	1.95292
ENSMUSG00000030882	829	808	917	674	541	318	0.000264407	1.95534
ENSMUSG00000075590	1229	1339	1465	1113	967	365	0.01637	1.95835
ENSMUSG00000020422	5750	6930	7012	4063	3744	3665	6.99803e-07	1.95954
ENSMUSG00000072893	265	223	277	185	157	112	0.00216403	1.96062
ENSMUSG00000028444	128	145	149	123	74	55	0.0190524	1.96073
ENSMUSG00000054619	721	825	748	464	424	445	1.06313e-06	1.96082
ENSMUSG00000031119	3409	4087	3655	2166	2069	2199	1.78626e-06	1.96761
ENSMUSG00000017697	162	121	209	124	81	84	0.00476384	1.97294
ENSMUSG00000074657	88	97	99	86	41	41	0.0297369	1.97335
ENSMUSG00000038305	62	85	58	49	32	38	0.0175493	1.97349
ENSMUSG00000007035	106	102	82	70	55	45	0.0142717	1.97395
ENSMUSG00000087353	52	65	55	28	38	33	0.0466271	1.97549
ENSMUSG00000070645	3527	3524	4610	2591	2238	1969	0.000238162	1.97739
ENSMUSG00000019102	2351	2639	3010	1738	1371	1501	1.16469e-06	1.98453
ENSMUSG00000025986	895	979	906	503	537	539	0.000139219	1.99918
ENSMUSG00000044083	105	104	116	94	44	51	0.00880655	1.99973
ENSMUSG00000022894	3976	4393	3480	2340	2528	1922	1.12022e-07	2.00358
ENSMUSG00000049191	67	79	97	36	45	55	0.0245387	2.01273
ENSMUSG00000046402	528	487	620	181	392	338	0.0233655	2.01491
ENSMUSG00000030641	387	491	337	234	249	205	0.00634672	2.0185
ENSMUSG00000031133	78	101	87	55	50	46	0.00359844	2.01866
ENSMUSG00000033149	1424	1713	1526	834	938	845	4.84026e-09	2.02779
ENSMUSG00000097534	57	59	46	27	26	37	0.04814	2.03226
ENSMUSG00000030465	699	899	704	518	309	458	0.000878342	2.03707
ENSMUSG00000091144	63	70	53	37	40	28	0.0184267	2.03903
ENSMUSG00000038776	4861	5142	4955	2956	2740	2679	2.59453e-13	2.04086
ENSMUSG00000047735	1345	1824	1529	849	928	839	0.00996181	2.04168
ENSMUSG00000072647	82	73	76	32	65	33	0.029355	2.04176
ENSMUSG00000017737	115	118	169	79	77	69	0.00304562	2.05071
ENSMUSG00000051379	299	397	344	217	165	195	0.000169979	2.05401
ENSMUSG00000032262	57	93	43	53	25	30	0.0479297	2.06123
ENSMUSG00000052783	96	93	92	66	53	39	0.00340972	2.06286
ENSMUSG00000048387	1859	2239	2558	1470	1286	953	1.75634e-07	2.07866
ENSMUSG00000032666	918	1009	917	544	487	525	3.19625e-07	2.08181
ENSMUSG00000030208	5528	6966	6209	3275	3201	3661	1.53463e-07	2.08426
ENSMUSG00000037617	618	570	573	364	440	184	0.000359768	2.08841
ENSMUSG00000014813	139	232	169	93	79	118	0.00410768	2.08869
ENSMUSG00000027797	6127	7369	7006	4074	2965	4068	5.96281e-06	2.0913
ENSMUSG00000056025	13269	16742	14980	8626	6844	8832	5.73389e-07	2.09518
ENSMUSG00000040152	1609	2420	2213	1201	934	1230	7.15869e-05	2.09657
ENSMUSG00000072762	81	98	99	64	46	43	0.0206945	2.09659
ENSMUSG00000069601	861	988	874	624	357	500	1.2092e-05	2.10337
ENSMUSG00000020623	105	166	116	64	43	97	0.03201	2.10488
ENSMUSG00000037568	167	197	160	108	86	91	7.86777e-05	2.10506
ENSMUSG00000065147	97	79	56	60	33	35	0.0448975	2.10573
ENSMUSG00000033847	33	66	49	33	19	28	0.0449805	2.10656
ENSMUSG00000039629	102	112	68	72	41	42	0.0146188	2.10665
ENSMUSG00000027875	981	1099	865	561	540	497	6.53248e-09	2.10725
ENSMUSG00000035274	871	1103	980	580	518	500	1.57286e-07	2.11307
ENSMUSG00000032265	442	501	350	262	253	190	6.38636e-05	2.11309
ENSMUSG00000058207	240	302	245	140	139	144	9.38169e-06	2.11602
ENSMUSG00000046743	2812	3714	3003	2149	1424	1592	8.88854e-07	2.11661
ENSMUSG00000075318	366	367	375	208	180	208	0.000216024	2.11683
ENSMUSG00000051669	304	336	337	159	208	160	0.000236372	2.11752
ENSMUSG00000019810	317	289	270	180	154	141	3.74448e-06	2.12271
ENSMUSG00000028378	315	371	343	216	158	180	1.18014e-06	2.1262
ENSMUSG00000032011	6393	6821	7994	3388	4089	3839	1.0698e-06	2.12663
ENSMUSG00000055240	480	517	378	277	287	184	0.00293941	2.12776
ENSMUSG00000048406	117	128	108	72	66	52	0.00139572	2.14105
ENSMUSG00000035237	106	136	170	118	76	34	0.0192793	2.14324
ENSMUSG00000037334	187	148	143	133	79	51	0.00271498	2.14348
ENSMUSG00000028860	99	74	109	56	46	49	0.0112785	2.14594
ENSMUSG00000029659	410	416	470	145	301	235	0.00981344	2.14631
ENSMUSG00000062284	82	85	78	29	71	31	0.0359158	2.1474
ENSMUSG00000028289	142	143	119	67	59	86	0.00602717	2.14917
ENSMUSG00000030562	181	219	173	76	121	104	0.0157011	2.14941
ENSMUSG00000085399	204	249	236	143	109	115	0.000111925	2.15212
ENSMUSG00000031596	73	96	74	40	63	27	0.0120957	2.15977
ENSMUSG00000030790	64	78	58	30	39	36	0.0150008	2.16324
ENSMUSG00000073555	63	123	124	38	43	77	0.0457155	2.16432
ENSMUSG00000027777	83	78	88	52	38	42	0.00291018	2.16799
ENSMUSG00000034422	211	334	325	159	144	152	2.915e-05	2.17547
ENSMUSG00000023963	235	268	219	131	112	134	0.000430573	2.1757
ENSMUSG00000034303	36	68	61	27	22	36	0.0371845	2.18095
ENSMUSG00000025324	845	955	977	497	550	414	7.72302e-11	2.18308
ENSMUSG00000025887	915	1150	884	509	542	486	5.00927e-05	2.18558
ENSMUSG00000023912	164	175	177	117	113	47	0.00763387	2.19031
ENSMUSG00000061086	91	88	82	47	34	54	0.00305938	2.19363
ENSMUSG00000097885	66	71	97	67	22	35	0.021157	2.19677
ENSMUSG00000097048	568	596	635	318	299	315	0.000280645	2.19866
ENSMUSG00000015812	56	52	66	39	40	14	0.034394	2.20014
ENSMUSG00000027996	96	135	156	51	97	53	0.00687713	2.20321
ENSMUSG00000084911	221	155	153	124	77	78	0.0450346	2.20434
ENSMUSG00000029875	71	79	112	43	52	41	0.00316646	2.20783
ENSMUSG00000027204	17246	21312	15107	11238	8549	8139	7.89129e-10	2.20936
ENSMUSG00000025931	494	569	401	327	200	234	1.8156e-05	2.21166
ENSMUSG00000082305	52	51	66	27	39	22	0.016323	2.21442
ENSMUSG00000085287	80	90	99	49	31	57	0.0157005	2.21827
ENSMUSG00000027489	142	179	177	108	73	77	6.45307e-05	2.22108
ENSMUSG00000042515	1074	1210	1350	552	576	710	0.000337119	2.22502
ENSMUSG00000027460	163	191	213	110	85	96	0.000991251	2.22828
ENSMUSG00000096727	57	105	91	43	46	40	0.0127949	2.23494
ENSMUSG00000074158	205	222	170	158	65	87	0.0230606	2.23799
ENSMUSG00000026888	388	418	353	150	181	247	0.000236372	2.23868
ENSMUSG00000072915	428	362	307	253	195	126	0.00244249	2.23907
ENSMUSG00000032925	427	546	572	221	212	336	0.000312901	2.24005
ENSMUSG00000032000	976	1059	1072	505	529	541	2.66051e-06	2.2404
ENSMUSG00000028358	91	118	114	66	70	32	0.00415136	2.24067
ENSMUSG00000022899	473	530	529	311	226	247	4.07598e-05	2.24155
ENSMUSG00000087366	76	86	102	42	36	55	0.00398481	2.24208
ENSMUSG00000055137	51	51	40	31	21	21	0.0174905	2.24379
ENSMUSG00000002847	118	94	176	51	70	74	0.00370217	2.25349
ENSMUSG00000025401	43	55	46	35	20	19	0.0201189	2.25409
ENSMUSG00000022803	37	47	47	29	19	19	0.0218695	2.25469
ENSMUSG00000035873	181	204	161	94	109	75	6.6328e-06	2.25825
ENSMUSG00000034163	1945	2090	2044	1188	970	930	5.0939e-05	2.26181
ENSMUSG00000063087	62	58	68	36	26	33	0.00973619	2.26528
ENSMUSG00000021091	3555	4073	3150	1874	1934	1624	7.95775e-08	2.27081
ENSMUSG00000026981	110	161	115	55	60	76	0.000554787	2.27377
ENSMUSG00000028463	26	31	52	20	19	16	0.044659	2.28037
ENSMUSG00000022091	3115	3808	5031	2397	1763	1860	4.77761e-05	2.28057
ENSMUSG00000090210	113	116	123	65	68	45	0.000220144	2.2851
ENSMUSG00000085457	40	47	49	21	16	30	0.0326853	2.2853
ENSMUSG00000027329	486	425	538	293	223	215	4.44411e-08	2.2882
ENSMUSG00000037833	104	140	125	53	77	54	0.000516043	2.29004
ENSMUSG00000030772	413	553	485	270	231	223	2.99293e-07	2.29378
ENSMUSG00000082674	95	96	86	65	29	45	0.00666917	2.29541
ENSMUSG00000069833	47052	52610	45734	28668	21784	22251	9.88713e-13	2.29558
ENSMUSG00000024302	82	125	88	38	72	37	0.0043405	2.29562
ENSMUSG00000026691	87	159	131	50	95	43	0.00907628	2.30041
ENSMUSG00000026069	165	184	180	93	74	94	0.000259207	2.30568
ENSMUSG00000028583	204	268	251	121	71	158	0.00748865	2.3071
ENSMUSG00000036036	202	246	193	128	94	97	1.90442e-06	2.30712
ENSMUSG00000086782	43	82	42	38	29	17	0.0389982	2.30801
ENSMUSG00000036411	44	74	42	21	27	30	0.0191883	2.30941
ENSMUSG00000003746	2024	2509	2017	1087	977	1143	1.12122e-07	2.31207
ENSMUSG00000017144	5062	5987	4607	2845	2836	2109	5.00344e-10	2.3143
ENSMUSG00000094392	770	901	740	248	341	555	0.0108433	2.31498
ENSMUSG00000035373	390	543	477	184	258	241	0.000399693	2.32711
ENSMUSG00000016493	70	74	75	43	22	42	0.0157479	2.32749
ENSMUSG00000048218	48	51	33	15	34	16	0.0407708	2.32808
ENSMUSG00000031906	214	252	282	168	109	96	0.00012645	2.32898
ENSMUSG00000032036	74	73	99	47	50	26	0.00884573	2.32913
ENSMUSG00000000248	54	48	59	24	39	17	0.0128208	2.33082
ENSMUSG00000029605	31	60	57	27	18	27	0.0319239	2.33122
ENSMUSG00000053626	374	432	329	181	142	224	2.51469e-05	2.33316
ENSMUSG00000017446	28	28	37	19	15	12	0.049389	2.33964
ENSMUSG00000044548	232	317	220	139	107	128	1.1062e-05	2.34
ENSMUSG00000042115	86	90	153	54	56	51	0.00185501	2.3413
ENSMUSG00000015354	812	1148	761	471	432	421	5.25872e-09	2.34142
ENSMUSG00000087132	72	80	67	58	15	35	0.0381951	2.34337
ENSMUSG00000093587	46	53	77	32	19	34	0.0245262	2.35109
ENSMUSG00000033192	769	791	870	503	336	353	2.4145e-06	2.35233
ENSMUSG00000071516	234	352	359	107	172	171	0.000305234	2.35421
ENSMUSG00000096001	236	318	292	125	110	168	5.63051e-05	2.35484
ENSMUSG00000026399	110	135	94	63	41	59	0.00817631	2.36468
ENSMUSG00000085786	225	259	235	96	159	93	0.000124457	2.36765
ENSMUSG00000021803	37	50	22	20	11	21	0.0458078	2.37328
ENSMUSG00000067201	529	497	407	289	250	162	3.50217e-06	2.38172
ENSMUSG00000027656	901	1261	1009	572	493	457	9.29094e-08	2.38549
ENSMUSG00000039131	41	40	29	16	13	23	0.0392196	2.38596
ENSMUSG00000026222	87	116	102	45	50	50	0.0051584	2.38757
ENSMUSG00000024696	61	44	54	41	10	26	0.0332958	2.3911
ENSMUSG00000023915	1019	943	858	630	341	395	2.5318e-06	2.39285
ENSMUSG00000019775	169	171	215	94	90	82	6.32568e-05	2.39386
ENSMUSG00000032232	61	91	85	52	14	46	0.0262378	2.40016
ENSMUSG00000015452	578	565	725	379	337	194	1.3574e-07	2.40151
ENSMUSG00000035783	573	889	536	241	315	370	0.000150806	2.40511
ENSMUSG00000029869	868	1063	1122	622	485	366	2.27341e-05	2.40767
ENSMUSG00000021822	107	133	143	61	57	63	0.000105744	2.40986
ENSMUSG00000057457	105	98	87	54	25	57	0.00911482	2.41512
ENSMUSG00000036356	762	850	724	423	348	337	1.42337e-10	2.41926
ENSMUSG00000097316	170	170	163	84	68	85	5.32716e-06	2.41926
ENSMUSG00000086308	76	100	97	38	63	29	0.00232581	2.42119
ENSMUSG00000025934	104	125	93	45	72	36	0.000815619	2.42268
ENSMUSG00000039405	1667	2226	1841	650	1211	818	0.000563042	2.42538
ENSMUSG00000043639	73	80	72	49	18	39	0.0112687	2.42849
ENSMUSG00000075602	13480	15661	12429	6187	7645	5710	1.96356e-12	2.43202
ENSMUSG00000065939	75	76	78	39	47	23	0.00317541	2.43925
ENSMUSG00000079018	1810	2110	1606	931	1080	608	5.50776e-09	2.44435
ENSMUSG00000085862	26	49	35	15	19	17	0.0352993	2.44757
ENSMUSG00000074766	138	201	151	118	36	76	0.00247123	2.44955
ENSMUSG00000015340	45	52	32	17	25	18	0.0220528	2.45486
ENSMUSG00000059921	797	1110	818	395	461	401	3.28373e-09	2.46352
ENSMUSG00000041144	37	40	19	18	16	11	0.045855	2.46516
ENSMUSG00000059493	487	591	585	289	214	265	2.24899e-06	2.46678
ENSMUSG00000038143	158	141	125	86	72	42	0.000577838	2.47797
ENSMUSG00000020728	42	37	30	19	12	19	0.0195562	2.4888
ENSMUSG00000040430	462	562	576	264	218	249	1.04904e-10	2.4948
ENSMUSG00000022518	45	34	40	27	11	17	0.0355658	2.50647
ENSMUSG00000051246	100	113	111	72	38	40	0.000959437	2.5069
ENSMUSG00000074825	104	98	64	53	31	38	0.000713507	2.51034
ENSMUSG00000078816	188	212	284	113	140	64	0.000610532	2.51486
ENSMUSG00000039431	60	55	38	38	16	17	0.0319499	2.5198
ENSMUSG00000028979	216	188	335	159	129	59	0.00646109	2.52244
ENSMUSG00000033960	7452	8831	7808	4100	3475	3316	5.27639e-18	2.5353
ENSMUSG00000035967	939	1125	909	533	509	319	6.80822e-07	2.53576
ENSMUSG00000047230	45	86	66	18	53	18	0.0241357	2.53668
ENSMUSG00000031698	23	33	25	10	11	15	0.0448283	2.53902
ENSMUSG00000097354	216	263	305	115	93	139	1.79397e-05	2.54892
ENSMUSG00000078144	100	91	114	36	53	47	0.00186223	2.54936
ENSMUSG00000078994	88	94	80	42	29	45	0.00128928	2.56449
ENSMUSG00000030895	42	53	56	43	9	17	0.031335	2.56583
ENSMUSG00000098678	72	46	99	50	15	33	0.0197559	2.5661
ENSMUSG00000026249	5106	5737	4864	2202	2532	2233	1.15983e-15	2.56631
ENSMUSG00000034457	1672	1581	1636	703	698	758	7.16486e-06	2.57166
ENSMUSG00000026315	567	693	518	271	253	262	2.83498e-08	2.57405
ENSMUSG00000043999	59	33	49	32	7	24	0.0476846	2.57945
ENSMUSG00000031861	102	112	162	65	64	40	0.000360996	2.58188
ENSMUSG00000095123	150	104	129	62	66	44	0.00278202	2.58295
ENSMUSG00000020846	51	72	44	25	28	21	0.00327511	2.58437
ENSMUSG00000043557	486	534	513	342	212	143	1.58957e-05	2.58645
ENSMUSG00000046329	72	72	61	45	24	23	0.000934921	2.58982
ENSMUSG00000040522	28	36	32	18	6	18	0.0441638	2.59296
ENSMUSG00000033967	245	233	276	170	97	72	7.29381e-06	2.61339
ENSMUSG00000031520	951	1183	1249	515	323	611	2.83754e-05	2.61958
ENSMUSG00000089736	137	126	153	103	42	42	0.00660356	2.62061
ENSMUSG00000021071	47	83	57	11	42	27	0.0211251	2.62146
ENSMUSG00000006586	154	232	198	75	95	81	2.25413e-06	2.64476
ENSMUSG00000031391	40	64	65	35	21	18	0.005467	2.64813
ENSMUSG00000034282	43	42	44	18	13	24	0.0180372	2.64987
ENSMUSG00000025586	74	63	47	26	34	20	0.00185101	2.65429
ENSMUSG00000071658	81	84	89	62	23	27	0.00246201	2.65439
ENSMUSG00000036019	79	103	68	30	51	27	0.000491214	2.65457
ENSMUSG00000075122	246	244	213	121	61	117	0.000202676	2.66961
ENSMUSG00000028681	42	32	50	32	14	9	0.0215253	2.67039
ENSMUSG00000031595	1060	1273	1163	520	531	446	3.44462e-16	2.67488
ENSMUSG00000089993	1153	1127	546	392	442	372	0.000355883	2.67511
ENSMUSG00000016356	961	899	1264	677	405	292	4.76878e-06	2.68011
ENSMUSG00000015829	39	42	44	26	4	23	0.0481081	2.68212
ENSMUSG00000041449	228	252	318	117	90	130	1.18806e-06	2.68376
ENSMUSG00000097470	22	20	27	15	9	6	0.0415254	2.68607
ENSMUSG00000033268	22	19	32	8	12	11	0.0403614	2.68613
ENSMUSG00000037336	33	36	61	17	29	10	0.0189497	2.6992
ENSMUSG00000036964	67	81	67	41	29	22	0.00172822	2.71141
ENSMUSG00000052477	17	38	29	12	10	13	0.0354551	2.71946
ENSMUSG00000001655	63	67	82	51	16	24	0.00411503	2.71947
ENSMUSG00000043747	47	57	31	26	13	18	0.00859684	2.72136
ENSMUSG00000096940	30	45	44	20	14	16	0.0354656	2.72511
ENSMUSG00000024011	2102	2144	2100	1130	977	612	4.9387e-06	2.72562
ENSMUSG00000024593	61	89	83	48	17	33	0.00222771	2.73005
ENSMUSG00000031936	31	38	29	13	15	13	0.0124367	2.73174
ENSMUSG00000031480	414	387	471	250	201	97	4.90184e-06	2.7399
ENSMUSG00000035711	80	54	108	38	52	14	0.0182802	2.7508
ENSMUSG00000000792	171	200	268	117	97	57	4.18608e-06	2.75408
ENSMUSG00000034579	38	43	45	17	27	9	0.0122445	2.76322
ENSMUSG00000005628	93	107	109	68	23	37	0.000635167	2.802
ENSMUSG00000040253	137	157	196	72	71	58	5.4e-07	2.80299
ENSMUSG00000045932	77	88	65	24	38	31	0.000481056	2.81021
ENSMUSG00000033688	32	26	55	17	12	17	0.0180986	2.81089
ENSMUSG00000031297	122	125	137	102	33	27	0.00291971	2.82711
ENSMUSG00000078486	73	71	101	40	41	20	0.0018842	2.83247
ENSMUSG00000027939	223	276	294	112	117	92	4.31258e-07	2.83618
ENSMUSG00000074968	765	859	929	312	263	431	4.77761e-05	2.8382
ENSMUSG00000015222	1106	1283	1154	470	434	509	5.29012e-13	2.84048
ENSMUSG00000032548	108	75	113	71	18	33	0.0104009	2.85028
ENSMUSG00000002489	316	461	362	210	131	120	2.26212e-08	2.86051
ENSMUSG00000078190	2800	2608	2023	1074	1327	629	0.000650047	2.86108
ENSMUSG00000071856	549	506	501	275	150	201	1.28773e-09	2.86198
ENSMUSG00000087172	30	32	44	16	8	18	0.0214467	2.86353
ENSMUSG00000043531	480	648	441	235	176	212	9.23336e-11	2.86645
ENSMUSG00000050503	63	34	59	27	18	18	0.0040085	2.87516
ENSMUSG00000023092	683	874	586	382	214	261	1.99585e-09	2.87585
ENSMUSG00000061100	5483	7137	5873	1784	3469	2065	4.70344e-06	2.87585
ENSMUSG00000046186	2544	2665	2570	1036	770	1236	6.80793e-08	2.87605
ENSMUSG00000024049	95	82	88	51	27	29	0.000554039	2.87807
ENSMUSG00000009772	308	396	405	174	144	123	1.41249e-10	2.89726
ENSMUSG00000027961	28	30	35	12	16	9	0.0116155	2.89893
ENSMUSG00000071192	79	75	115	64	19	26	0.00344335	2.90353
ENSMUSG00000048603	195	228	211	94	76	80	6.4414e-10	2.90466
ENSMUSG00000020658	55	71	65	32	15	28	0.000706026	2.90625
ENSMUSG00000023235	670	769	562	272	196	306	8.47566e-05	2.91219
ENSMUSG00000056185	200	217	216	127	75	53	4.21658e-05	2.91441
ENSMUSG00000035936	83	59	63	24	18	37	0.00582772	2.91624
ENSMUSG00000097140	25	26	51	14	12	14	0.0189018	2.91746
ENSMUSG00000029765	237	258	224	101	88	92	3.55131e-08	2.92461
ENSMUSG00000035385	586	602	765	217	279	261	2.27212e-10	2.92831
ENSMUSG00000038390	115	90	116	67	38	24	4.54541e-05	2.93212
ENSMUSG00000024330	1785	1619	2325	876	925	471	1.25913e-09	2.95288
ENSMUSG00000081137	105	124	104	62	32	36	0.000787805	2.96688
ENSMUSG00000087060	200	197	190	82	108	41	9.70085e-06	2.96927
ENSMUSG00000021403	175	293	305	90	140	67	2.60969e-05	2.99974
ENSMUSG00000053279	35	55	45	17	8	25	0.00981071	3.01653
ENSMUSG00000029298	21	40	34	5	16	14	0.0406098	3.03197
ENSMUSG00000078452	33	41	33	8	10	21	0.0139	3.04441
ENSMUSG00000004837	27	15	40	15	4	12	0.0434249	3.04603
ENSMUSG00000048388	281	313	243	108	129	78	3.21409e-10	3.06534
ENSMUSG00000005125	713	859	889	284	280	342	5.31393e-11	3.06566
ENSMUSG00000023084	137	155	197	92	57	38	2.52772e-06	3.0659
ENSMUSG00000029442	98	76	87	38	14	44	0.00304484	3.07013
ENSMUSG00000097494	27	29	25	10	9	11	0.0137231	3.07875
ENSMUSG00000068794	299	366	317	129	124	112	1.27379e-15	3.0807
ENSMUSG00000053706	24	33	23	8	17	5	0.0476609	3.08385
ENSMUSG00000031461	28	43	38	9	9	21	0.0144399	3.0989
ENSMUSG00000097243	48	39	59	14	25	15	0.0024341	3.1059
ENSMUSG00000028970	468	474	419	205	129	168	6.5339e-13	3.1062
ENSMUSG00000050675	45	52	51	26	13	16	0.00124037	3.10803
ENSMUSG00000034959	80	98	79	31	30	33	2.62365e-06	3.11548
ENSMUSG00000047220	28	32	20	9	8	12	0.0342481	3.11815
ENSMUSG00000086946	29	42	21	13	14	7	0.0279878	3.12939
ENSMUSG00000020017	51	55	47	20	19	17	0.00337354	3.13404
ENSMUSG00000037708	53	63	71	31	30	9	0.00135985	3.14294
ENSMUSG00000046463	126	145	109	62	27	49	1.91626e-05	3.15054
ENSMUSG00000085584	52	57	47	17	18	21	0.000427511	3.16645
ENSMUSG00000058396	26	49	47	28	7	10	0.0184259	3.17483
ENSMUSG00000040420	35	52	62	19	11	23	0.0024038	3.17638
ENSMUSG00000052125	189	169	191	74	64	60	1.46229e-09	3.19031
ENSMUSG00000035186	62	62	82	20	18	34	0.0011285	3.2075
ENSMUSG00000000386	30	30	51	21	6	13	0.0106882	3.21054
ENSMUSG00000029759	30	32	40	20	10	7	0.0159283	3.23625
ENSMUSG00000035314	281	308	339	121	115	93	1.74645e-08	3.24747
ENSMUSG00000068122	831	1200	809	356	327	312	8.04674e-08	3.25319
ENSMUSG00000038555	19	27	26	13	10	3	0.0309807	3.25378
ENSMUSG00000024778	922	1187	1008	369	323	391	4.65464e-09	3.25679
ENSMUSG00000061510	36	30	20	21	2	8	0.0422355	3.25973
ENSMUSG00000056069	647	845	694	284	198	277	5.68187e-13	3.26679
ENSMUSG00000086915	228	291	281	98	85	96	2.1371e-12	3.26744
ENSMUSG00000089812	20	29	22	9	10	6	0.015537	3.27
ENSMUSG00000097601	22	20	32	9	9	8	0.0211616	3.27202
ENSMUSG00000034818	42	64	80	11	41	13	0.010234	3.28578
ENSMUSG00000096975	20	29	21	8	6	10	0.039206	3.29584
ENSMUSG00000019932	1126	1716	1078	423	512	408	4.71451e-12	3.31962
ENSMUSG00000031538	1743	1972	1759	588	679	603	1.58134e-25	3.33323
ENSMUSG00000037035	241	277	234	91	107	62	6.29086e-11	3.3414
ENSMUSG00000029121	48	34	54	12	9	24	0.00261409	3.38374
ENSMUSG00000024131	22	27	20	9	3	11	0.0264148	3.3874
ENSMUSG00000066170	124	132	128	62	25	43	4.06266e-06	3.40039
ENSMUSG00000060487	221	315	236	95	65	96	6.7503e-09	3.4163
ENSMUSG00000028217	33	30	27	8	12	10	0.00674978	3.4251
ENSMUSG00000066677	537	556	492	174	190	163	3.63467e-11	3.43943
ENSMUSG00000049928	80	80	103	31	45	13	0.000177561	3.46121
ENSMUSG00000025432	126	150	152	58	50	35	1.05435e-08	3.46412
ENSMUSG00000026068	95	106	127	51	25	33	5.14211e-05	3.47583
ENSMUSG00000041481	986	1293	1027	346	329	397	9.45176e-13	3.47952
ENSMUSG00000033368	47	52	62	11	21	20	0.000393688	3.50129
ENSMUSG00000041559	31	53	28	27	7	4	0.0169524	3.51088
ENSMUSG00000030116	115	146	120	22	73	29	0.000107634	3.5124
ENSMUSG00000022847	20	16	34	7	10	6	0.0380724	3.51317
ENSMUSG00000052180	26	31	21	16	5	5	0.0153095	3.51543
ENSMUSG00000061414	95	94	86	40	32	19	3.56929e-06	3.52092
ENSMUSG00000040473	223	240	203	75	48	90	2.25283e-06	3.52151
ENSMUSG00000044365	239	348	287	111	93	81	1.03112e-13	3.52272
ENSMUSG00000039519	288	322	195	69	121	70	1.76487e-07	3.54141
ENSMUSG00000050377	656	848	743	265	253	208	1.55126e-16	3.553
ENSMUSG00000085101	44	84	68	17	14	30	0.00881543	3.5571
ENSMUSG00000020638	21	40	39	8	6	17	0.0265386	3.56353
ENSMUSG00000036067	15	23	18	8	4	6	0.0332958	3.56466
ENSMUSG00000049357	76	79	120	40	31	19	7.15869e-05	3.56929
ENSMUSG00000093772	25	22	30	12	6	7	0.0129743	3.57045
ENSMUSG00000002032	27	18	43	15	9	5	0.0140094	3.57599
ENSMUSG00000071671	211	196	91	16	53	82	0.00378282	3.58162
ENSMUSG00000085923	17	27	19	9	3	8	0.0358513	3.5837
ENSMUSG00000016024	2924	3159	3462	1139	980	876	3.82031e-25	3.66724
ENSMUSG00000053897	133	190	126	76	23	42	2.46017e-05	3.68291
ENSMUSG00000021815	53	56	86	16	34	11	0.000412676	3.70813
ENSMUSG00000032057	22	38	37	14	7	9	0.00229323	3.71898
ENSMUSG00000057948	92	69	110	40	25	20	3.67615e-06	3.72241
ENSMUSG00000083120	25	21	19	8	5	7	0.0326853	3.72758
ENSMUSG00000042078	149	123	114	58	35	28	2.79048e-06	3.72826
ENSMUSG00000023393	48	61	70	22	15	18	2.45244e-05	3.7324
ENSMUSG00000047821	337	406	353	122	85	125	2.02375e-13	3.74571
ENSMUSG00000053886	40	59	36	21	6	14	0.00109314	3.77771
ENSMUSG00000063063	18	18	21	5	3	9	0.0174989	3.77862
ENSMUSG00000042359	26	42	42	16	3	14	0.0134042	3.78605
ENSMUSG00000097399	23	20	26	12	2	7	0.0266642	3.80661
ENSMUSG00000019647	48	59	68	23	16	14	6.70106e-05	3.81699
ENSMUSG00000049515	46	47	51	19	7	17	0.00400055	3.82086
ENSMUSG00000036617	23	35	40	9	8	12	0.00173477	3.82943
ENSMUSG00000039021	38	16	45	21	7	3	0.0238694	3.85797
ENSMUSG00000094411	232	222	199	85	42	67	4.89119e-06	3.8592
ENSMUSG00000040289	255	297	246	107	48	81	8.89804e-10	3.87504
ENSMUSG00000022868	27	9	17	9	3	4	0.0474186	3.89386
ENSMUSG00000074340	269	293	311	89	105	64	4.78836e-11	3.90866
ENSMUSG00000065434	26	19	13	9	1	7	0.0397302	3.91623
ENSMUSG00000093507	31	45	69	15	21	7	0.00156459	3.92827
ENSMUSG00000009145	367	314	502	132	150	70	3.13424e-09	3.93401
ENSMUSG00000005237	17	24	25	5	8	6	0.0267918	3.95878
ENSMUSG00000040441	71	60	91	38	18	10	9.352e-05	3.98873
ENSMUSG00000071181	23	17	33	10	3	8	0.0136973	3.99867
ENSMUSG00000029868	34	63	56	17	18	9	0.000268922	4.02076
ENSMUSG00000087141	185	235	143	79	19	60	7.4622e-06	4.06579
ENSMUSG00000074415	336	366	396	111	109	90	5.53159e-14	4.07095
ENSMUSG00000064918	17	15	15	3	5	5	0.0241649	4.11544
ENSMUSG00000022468	18	18	20	11	2	3	0.022092	4.11729
ENSMUSG00000037185	19	29	22	7	2	10	0.0103856	4.13719
ENSMUSG00000075569	114	135	174	43	50	25	1.6341e-08	4.16101
ENSMUSG00000038011	206	264	286	97	62	52	9.38536e-11	4.16315
ENSMUSG00000079357	18	15	19	3	4	7	0.0280872	4.18159
ENSMUSG00000083619	427	447	161	63	100	112	0.0266706	4.18945
ENSMUSG00000073018	41	55	62	15	6	21	0.000502495	4.22097
ENSMUSG00000036295	24	24	16	4	8	5	0.0153398	4.3026
ENSMUSG00000025407	440	598	671	215	114	130	2.81229e-12	4.30893
ENSMUSG00000026928	18	11	12	4	4	3	0.0365654	4.30977
ENSMUSG00000028011	96	152	100	24	29	37	1.74645e-08	4.34657
ENSMUSG00000039155	673	720	762	190	185	189	2.13913e-31	4.35998
ENSMUSG00000091405	108	127	216	45	17	54	1.02034e-05	4.3727
ENSMUSG00000097993	1174	1140	1270	479	279	206	5.45967e-14	4.37639
ENSMUSG00000015085	19	16	17	10	2	2	0.0321849	4.40218
ENSMUSG00000097194	19	35	20	8	3	8	0.00775932	4.41139
ENSMUSG00000021636	24	21	15	11	2	3	0.0263036	4.42329
ENSMUSG00000044033	102	90	114	36	25	19	1.10189e-09	4.44622
ENSMUSG00000022144	96	114	131	35	9	42	2.06846e-05	4.45067
[truncated: 118 more rows]

## Sheet: WTMCPIP1vsD141NMCPIP1
gene	MCPIP_1	MCPIP_2	MCPIP_3	D14IN1_1	D14IN1_2	D14IN1_3	padj	FC
ENSMUSG00000084011	23	27	18	65	789	201	0.00728278	13.8992
ENSMUSG00000068614	2	3	3	8	45	57	0.000269644	11.7635
ENSMUSG00000086174	2	0	1	3	19	15	0.0409018	10.6644
ENSMUSG00000078528	6	4	10	7	179	35	0.0436683	9.85034
ENSMUSG00000083822	9	13	10	42	206	76	0.0114327	9.07366
ENSMUSG00000091269	27	25	31	23	414	399	0.0324739	8.57196
ENSMUSG00000098010	2	4	0	11	10	38	0.0185773	8.38909
ENSMUSG00000045609	2	3	3	10	21	47	0.00571798	8.28629
ENSMUSG00000089630	5	3	2	3	54	33	0.0311635	7.79832
ENSMUSG00000083390	3	2	2	24	21	15	0.00710938	7.7709
ENSMUSG00000081552	60	48	63	262	605	612	0.000169018	7.52577
ENSMUSG00000042677	5424	5815	7295	38828	52731	57372	1.21232e-54	7.09151
ENSMUSG00000082415	4	3	3	4	27	41	0.0223738	6.09477
ENSMUSG00000070870	19	17	23	92	168	139	4.81259e-11	5.98457
ENSMUSG00000083077	3	2	4	4	39	18	0.0452771	5.95612
ENSMUSG00000083618	6	8	7	18	61	64	0.000111771	5.91592
ENSMUSG00000081953	53	39	28	77	400	316	0.0185558	5.72437
ENSMUSG00000064356	81	106	95	228	1024	568	0.00799428	5.70798
ENSMUSG00000083649	24	24	26	27	265	180	0.0229238	5.53289
ENSMUSG00000083250	8	11	12	10	67	126	0.00788869	5.49144
ENSMUSG00000097920	10	2	3	11	51	31	0.0258155	5.40337
ENSMUSG00000098048	27	12	18	62	168	120	2.36718e-05	5.38672
ENSMUSG00000069622	6	3	4	6	27	50	0.0449104	5.36081
ENSMUSG00000081704	17	22	18	32	167	151	0.000229051	5.32091
ENSMUSG00000083372	4	3	3	7	23	32	0.0346566	5.31723
ENSMUSG00000063129	80	77	79	111	586	776	0.0214891	5.29765
ENSMUSG00000078300	10	12	15	15	143	61	0.0107371	5.22713
ENSMUSG00000097713	4	15	5	36	22	87	0.00683889	5.22389
ENSMUSG00000094852	2	8	3	5	31	43	0.0346442	5.21745
ENSMUSG00000084413	18	15	16	19	105	145	0.00257178	4.65631
ENSMUSG00000082362	13	18	13	43	37	160	0.000850478	4.60591
ENSMUSG00000084274	30	47	59	396	53	229	0.0323204	4.56817
ENSMUSG00000098012	6	5	5	5	33	44	0.0460267	4.361
ENSMUSG00000045027	15	5	5	30	54	39	0.00107259	4.3572
ENSMUSG00000098232	17	17	25	38	69	196	0.00190123	4.30799
ENSMUSG00000071867	29	45	33	49	213	257	0.00282383	4.16981
ENSMUSG00000048600	4	4	9	10	33	39	0.0298396	4.16157
ENSMUSG00000024124	5	5	2	18	16	22	0.0284067	4.14119
ENSMUSG00000082045	7	15	8	17	36	92	0.011656	4.09897
ENSMUSG00000081494	62	77	85	170	237	670	0.0388907	4.05843
ENSMUSG00000083655	5	8	2	17	17	35	0.01311	4.01978
ENSMUSG00000098194	16	16	25	21	104	136	0.0124277	3.89833
ENSMUSG00000082503	17	12	12	86	8	82	0.0338136	3.80707
ENSMUSG00000063739	7	9	9	8	39	61	0.0389601	3.67354
ENSMUSG00000046070	29	26	30	56	148	149	2.55119e-05	3.61706
ENSMUSG00000082076	8	13	8	7	61	53	0.0485946	3.61513
ENSMUSG00000057580	17	14	25	112	59	47	0.0213922	3.58419
ENSMUSG00000096979	386	422	503	2571	1612	818	8.00081e-05	3.55693
ENSMUSG00000083044	16	21	18	27	134	55	0.0201737	3.50293
ENSMUSG00000067148	1023	958	979	3045	4227	4438	3.51747e-28	3.4929
ENSMUSG00000039224	12	7	9	14	35	66	0.034307	3.48488
ENSMUSG00000097388	90	71	92	169	408	415	6.37441e-06	3.41026
ENSMUSG00000044816	37	28	29	145	67	149	7.09748e-05	3.40973
ENSMUSG00000082585	24	31	27	147	48	98	0.00283629	3.24592
ENSMUSG00000088609	1660	1229	2945	2444	10724	8703	0.0461837	3.2437
ENSMUSG00000031979	740	699	757	2114	2768	3199	1.4839e-25	3.24119
ENSMUSG00000094708	17	10	16	18	64	80	0.0209421	3.22679
ENSMUSG00000020592	6774	6872	8390	17537	33079	29853	4.01827e-12	3.21636
ENSMUSG00000058050	33	37	38	36	245	98	0.0296162	3.11551
ENSMUSG00000079355	18	12	9	23	36	83	0.0154003	3.10252
ENSMUSG00000059343	227	192	189	262	849	1080	0.00162661	3.085
ENSMUSG00000035686	25	22	12	69	58	76	0.003602	3.06202
ENSMUSG00000083596	62	58	60	139	283	195	0.00200637	3.04627
ENSMUSG00000081664	12	14	16	20	79	45	0.0405691	3.03212
ENSMUSG00000098208	50	57	73	71	359	186	0.0121132	3.02209
ENSMUSG00000083394	59	57	62	137	240	222	0.0032193	2.96801
ENSMUSG00000069011	64	63	72	104	223	346	0.000783871	2.90201
ENSMUSG00000045799	654	695	740	1773	1805	3380	1.33113e-08	2.89451
ENSMUSG00000059040	6556	6390	7610	8540	23856	37397	0.000961506	2.88847
ENSMUSG00000042745	1545	1816	1982	5203	7839	3950	1.04074e-06	2.88722
ENSMUSG00000058625	63	53	54	57	197	324	0.0216958	2.87759
ENSMUSG00000062758	184	185	152	470	294	975	0.000272915	2.87266
ENSMUSG00000097703	13	18	22	39	68	65	0.0231249	2.86589
ENSMUSG00000085627	94	79	66	174	277	331	3.48093e-07	2.86279
ENSMUSG00000032860	9	6	14	25	38	30	0.0314146	2.84955
ENSMUSG00000097954	55	39	45	95	113	253	0.00221004	2.83863
ENSMUSG00000098154	33	24	28	36	138	102	0.0113814	2.83696
ENSMUSG00000090602	52	62	45	132	132	252	0.00994071	2.82719
ENSMUSG00000018566	33	25	16	66	95	71	0.00142355	2.79991
ENSMUSG00000040540	45	51	52	89	158	230	0.000411169	2.7929
ENSMUSG00000079224	14	18	18	46	42	69	0.0216491	2.76466
ENSMUSG00000098105	24	15	22	42	28	129	0.0498227	2.75265
ENSMUSG00000028766	76	76	84	141	324	273	8.00081e-05	2.75099
ENSMUSG00000068101	139	139	174	249	565	611	0.000267602	2.74287
ENSMUSG00000010307	223	188	149	401	719	613	1.23331e-06	2.7353
ENSMUSG00000039903	96	100	136	260	332	442	1.08197e-08	2.73092
ENSMUSG00000082816	37	32	20	55	94	130	0.0101905	2.72287
ENSMUSG00000037868	253	230	189	483	796	782	3.12103e-07	2.70286
ENSMUSG00000098019	24	36	31	51	92	140	0.011656	2.69558
ENSMUSG00000059895	80	55	89	182	324	165	0.000629839	2.69067
ENSMUSG00000048538	66	62	86	84	197	380	0.00952813	2.61668
ENSMUSG00000098092	13	9	16	22	41	51	0.0442101	2.61129
ENSMUSG00000082016	599	657	548	973	1459	3062	0.000838171	2.60134
ENSMUSG00000063953	15	32	14	46	44	91	0.0275128	2.59694
ENSMUSG00000071414	13	26	16	25	54	86	0.0314543	2.59537
ENSMUSG00000080845	30	15	18	35	59	95	0.0216958	2.58171
ENSMUSG00000005057	420	349	464	692	1524	1420	0.00064202	2.57876
ENSMUSG00000026278	215	192	161	393	708	536	3.56476e-06	2.56024
ENSMUSG00000079889	92	83	66	115	281	310	0.00727106	2.54365
ENSMUSG00000028089	69	50	64	139	193	193	3.70582e-06	2.53523
ENSMUSG00000091655	34	19	36	39	123	96	0.0363429	2.52988
ENSMUSG00000025792	1414	1196	1355	2586	4843	3881	1.50977e-05	2.52209
ENSMUSG00000079017	63	63	136	239	309	179	0.011656	2.50871
ENSMUSG00000081999	870	859	736	1229	3049	2752	0.000229051	2.49663
ENSMUSG00000031917	1313	1237	1128	3179	2981	4224	7.33734e-15	2.49305
ENSMUSG00000082896	122	152	100	193	347	524	0.00443007	2.46228
ENSMUSG00000095478	122	107	117	132	549	282	0.0351395	2.46149
ENSMUSG00000040998	25	41	35	71	84	128	0.000596673	2.46078
ENSMUSG00000083994	39	54	39	66	139	167	0.0125023	2.4579
ENSMUSG00000022596	77	85	91	209	310	165	0.00484429	2.44756
ENSMUSG00000006390	3993	3796	3682	7538	12420	11630	2.14796e-09	2.43118
ENSMUSG00000081389	34	48	34	48	69	214	0.0439949	2.41072
ENSMUSG00000034173	116	119	106	254	336	332	1.20637e-06	2.40011
ENSMUSG00000083364	46	43	24	59	111	141	0.0212998	2.39528
ENSMUSG00000022863	21	21	30	47	56	95	0.0240893	2.39336
ENSMUSG00000069379	59	72	71	79	201	281	0.010127	2.39073
ENSMUSG00000082337	40	32	35	51	114	128	0.0303914	2.37995
ENSMUSG00000028989	219	243	296	447	650	980	5.87272e-05	2.37895
ENSMUSG00000003541	102	92	85	241	259	239	3.52877e-05	2.36997
ENSMUSG00000083512	112	106	84	201	170	460	0.00624728	2.36557
ENSMUSG00000020911	208	185	196	494	568	495	5.95538e-07	2.36512
ENSMUSG00000075268	116	177	131	128	522	503	0.035521	2.3621
ENSMUSG00000031980	19326	14924	21772	30139	61006	60043	7.06758e-05	2.35691
ENSMUSG00000022018	345	299	297	892	900	655	4.48103e-06	2.35318
ENSMUSG00000097979	137	166	117	235	370	530	0.0148367	2.35188
ENSMUSG00000025150	2193	2173	2440	4463	7740	5713	4.76832e-07	2.34366
ENSMUSG00000039308	361	333	457	669	1072	1347	1.29472e-05	2.33771
ENSMUSG00000049804	445	397	399	940	1022	1324	5.3402e-10	2.33428
ENSMUSG00000041506	1140	1083	1109	1495	3816	3562	0.00089388	2.32429
ENSMUSG00000031530	344	264	259	674	870	707	4.73064e-05	2.31847
ENSMUSG00000028214	1789	1690	2071	4649	4433	5392	2.14796e-09	2.31606
ENSMUSG00000026921	30	30	26	77	85	58	0.0107625	2.31031
ENSMUSG00000081578	39	50	34	58	122	145	0.0104577	2.306
ENSMUSG00000037379	731	656	803	1566	1994	2149	2.77461e-11	2.30364
ENSMUSG00000079108	47	50	108	129	278	117	0.0474291	2.30347
ENSMUSG00000031770	449	459	486	1044	1188	1366	3.55997e-14	2.28635
ENSMUSG00000025201	88	114	91	164	291	306	0.00169195	2.28542
ENSMUSG00000081975	54	68	77	143	163	201	0.0257889	2.25284
ENSMUSG00000015335	164	120	173	190	532	458	0.0107371	2.25136
ENSMUSG00000030747	765	581	443	1112	1868	1563	0.000550754	2.24758
ENSMUSG00000044339	55	58	84	118	157	232	0.000897069	2.24468
ENSMUSG00000055866	534	491	578	949	1425	1741	2.15085e-05	2.24455
ENSMUSG00000074272	321	423	392	769	884	1244	2.90505e-09	2.24328
ENSMUSG00000029190	1202	1143	1171	2809	2527	3525	1.13471e-12	2.23009
ENSMUSG00000019139	3450	3341	3460	6196	9979	9725	2.10989e-05	2.22824
ENSMUSG00000046807	138	134	108	221	321	422	0.000198876	2.21816
ENSMUSG00000054385	141	129	142	305	299	432	2.52825e-07	2.21538
ENSMUSG00000032415	38	31	21	79	51	95	0.0260014	2.21062
ENSMUSG00000061306	3457	3484	3838	5781	9929	11512	1.09941e-05	2.20618
ENSMUSG00000053797	151	182	142	168	490	546	0.00989042	2.19708
ENSMUSG00000035828	4159	3588	3615	8230	11648	7884	2.15085e-05	2.19376
ENSMUSG00000040957	103	104	64	168	258	245	0.00266016	2.1934
ENSMUSG00000058927	288	215	140	363	496	746	0.00744835	2.16635
ENSMUSG00000063888	1642	1656	1606	3995	3733	4113	7.7918e-11	2.1581
ENSMUSG00000043091	1330	1802	1640	1672	4264	6029	0.0161344	2.15572
ENSMUSG00000029674	4765	4303	5547	8286	13957	13548	4.49369e-05	2.15461
ENSMUSG00000034445	280	341	405	580	929	1001	0.000102646	2.15204
ENSMUSG00000033871	128	123	125	176	413	328	0.00567698	2.14882
ENSMUSG00000031750	136	169	177	252	505	410	0.00270917	2.14359
ENSMUSG00000030826	1827	1466	1458	2620	4331	4619	7.05224e-05	2.13399
ENSMUSG00000028889	562	576	567	1145	1377	1580	3.79628e-13	2.12796
ENSMUSG00000081865	199	168	232	374	678	364	0.0491177	2.12283
ENSMUSG00000039886	4347	3641	3428	6654	11234	9397	2.10989e-05	2.11629
ENSMUSG00000083912	46	39	48	52	114	160	0.0459736	2.11242
ENSMUSG00000067106	54	54	46	82	136	152	0.00549583	2.10989
ENSMUSG00000097397	47	34	42	78	110	104	0.0439949	2.1005
ENSMUSG00000022555	2456	1942	1997	4787	4999	5267	7.18219e-08	2.0945
ENSMUSG00000017400	96	115	92	172	272	274	0.000254116	2.09444
ENSMUSG00000022893	19083	21248	20613	40820	46907	56475	3.61838e-15	2.09272
ENSMUSG00000051169	660	575	560	1112	1817	1270	0.000459546	2.08896
ENSMUSG00000046814	776	560	750	1464	1810	1619	3.7864e-06	2.08706
ENSMUSG00000096403	797	887	889	1134	2390	2609	0.00121724	2.07908
ENSMUSG00000078153	433	388	359	544	945	1338	0.00586759	2.07242
ENSMUSG00000024781	1515	1716	1531	3852	3114	4081	2.69661e-07	2.07134
ENSMUSG00000036856	1072	1241	1224	1664	3142	3559	0.000130364	2.06621
ENSMUSG00000058581	99	100	92	144	200	351	0.00437932	2.06486
ENSMUSG00000051225	977	859	695	1937	2226	1629	0.000336108	2.06333
ENSMUSG00000006611	32	26	28	70	59	70	0.017884	2.06275
ENSMUSG00000034681	549	494	567	823	1524	1423	0.000139007	2.05925
ENSMUSG00000024842	99	68	68	158	198	189	0.00225176	2.05796
ENSMUSG00000033763	2065	2176	2490	3202	6033	6592	0.000276498	2.05489
ENSMUSG00000083678	223	203	192	279	477	713	0.00586011	2.0533
ENSMUSG00000063334	365	353	342	946	593	893	8.55847e-05	2.05244
ENSMUSG00000025001	510	661	530	1797	782	1246	0.00701363	2.04522
ENSMUSG00000091952	55	56	77	97	113	236	0.0286548	2.04411
ENSMUSG00000030546	850	768	648	1048	2006	2192	0.0087438	2.02129
ENSMUSG00000018861	433	433	446	706	1185	1095	0.00136981	2.01026
ENSMUSG00000037601	1644	1680	1439	2485	3540	4884	0.0270807	1.9976
ENSMUSG00000039617	119	128	89	220	216	325	0.000460874	1.99602
ENSMUSG00000075232	908	858	847	2100	1326	2462	0.000195533	1.99471
ENSMUSG00000033685	5041	4697	5290	7324	14700	11904	0.000436947	1.9933
ENSMUSG00000033208	300	359	269	640	709	721	1.10308e-06	1.99226
ENSMUSG00000061718	154	212	135	209	498	423	0.0323542	1.99
ENSMUSG00000020644	170	300	257	415	558	639	0.01291	1.9637
ENSMUSG00000018659	591	467	504	838	1174	1485	4.87054e-05	1.95678
ENSMUSG00000001138	340	350	385	521	888	986	0.000875738	1.95178
ENSMUSG00000029722	595	578	645	731	1714	1608	0.00568646	1.94956
ENSMUSG00000075408	48	33	50	64	125	100	0.0395948	1.94728
ENSMUSG00000020695	9427	9277	11894	13564	25787	28935	0.00163694	1.94555
ENSMUSG00000038463	13078	14395	14838	19566	34098	40636	0.000135571	1.94555
ENSMUSG00000028917	586	666	804	999	1783	1757	0.00487519	1.94219
ENSMUSG00000006931	3119	3079	3453	5638	8606	6731	3.20799e-05	1.93764
ENSMUSG00000032192	729	632	671	1274	1743	1388	3.45064e-05	1.93569
ENSMUSG00000073198	157	178	145	278	274	513	0.00267351	1.93508
ENSMUSG00000026858	2507	2111	2082	3182	5703	5910	0.00267524	1.93385
ENSMUSG00000038582	663	758	751	1455	1531	1732	8.90754e-10	1.93267
ENSMUSG00000037894	1736	1525	1882	3650	4347	2972	0.00637089	1.92398
ENSMUSG00000095159	178	161	171	210	440	475	0.0313303	1.92264
ENSMUSG00000026563	482	504	563	1129	1028	1176	1.49519e-06	1.92121
ENSMUSG00000024121	2273	1978	2442	2130	6057	6683	0.0431343	1.91779
ENSMUSG00000003123	3890	3057	2994	4638	8910	8129	0.0101992	1.91531
ENSMUSG00000048285	1574	1788	2091	3938	3608	4138	0.000108779	1.91398
ENSMUSG00000007872	2572	3110	3157	4617	7875	6543	0.00089388	1.91294
ENSMUSG00000032299	454	417	465	730	1152	1000	0.00010601	1.91208
ENSMUSG00000005667	3386	3465	3445	6462	7416	8311	3.79628e-13	1.91083
ENSMUSG00000057963	610	585	619	1031	1392	1499	1.29472e-05	1.9089
ENSMUSG00000015474	1103	1157	1222	2069	2809	2590	2.42954e-06	1.90733
ENSMUSG00000033186	296	349	315	912	432	675	0.0145195	1.90443
ENSMUSG00000004667	2179	2223	2146	3355	5471	5296	0.0390317	1.90318
ENSMUSG00000027313	74	101	79	123	229	191	0.0267264	1.89746
ENSMUSG00000038482	2294	2446	2328	4649	4891	5512	2.0569e-11	1.89441
ENSMUSG00000021265	471	493	482	751	1298	1012	0.00286815	1.88239
ENSMUSG00000024891	85	102	85	109	221	256	0.0238313	1.88107
ENSMUSG00000004043	2793	2385	2433	4204	5661	6404	0.00240121	1.88096
ENSMUSG00000016946	2777	2739	3079	4807	6357	7161	9.55657e-08	1.87969
ENSMUSG00000033453	2581	2264	2111	4046	5050	5692	5.53762e-05	1.87666
ENSMUSG00000039518	97	143	157	183	348	311	0.0257889	1.87508
ENSMUSG00000029198	2365	2286	2036	4416	4760	4867	1.11841e-05	1.87324
ENSMUSG00000028159	38	59	50	112	86	109	0.0463837	1.87248
ENSMUSG00000002068	896	867	761	1419	1779	2160	4.78073e-06	1.86967
ENSMUSG00000038072	892	879	942	1468	2070	2212	9.30741e-07	1.86966
ENSMUSG00000048442	249	227	220	308	641	526	0.00561472	1.86943
ENSMUSG00000042041	48	48	38	68	104	112	0.0200579	1.86897
ENSMUSG00000029089	78	111	91	199	160	228	0.00186571	1.86704
ENSMUSG00000029715	509	524	563	827	1422	1088	0.0010082	1.86012
ENSMUSG00000039087	2023	2166	2199	2789	5102	5684	0.00169645	1.85803
ENSMUSG00000083899	595	697	472	1167	833	1728	0.00490005	1.85677
ENSMUSG00000021236	587	569	521	1105	993	1416	1.26191e-06	1.85338
ENSMUSG00000074063	77	112	121	133	298	215	0.0429959	1.85029
ENSMUSG00000041774	138	167	140	274	402	233	0.01291	1.84681
ENSMUSG00000028431	1781	1712	1599	3215	3354	3997	8.71398e-08	1.84013
ENSMUSG00000002289	9458	9596	9696	14871	22751	22110	5.16411e-06	1.83628
ENSMUSG00000039646	2266	2366	3017	2748	6974	6302	0.0258621	1.8315
ENSMUSG00000058922	432	430	308	490	863	1109	0.0171091	1.83099
ENSMUSG00000041696	855	716	678	1339	1612	1693	7.06758e-05	1.83004
ENSMUSG00000057375	442	472	489	813	1102	964	0.000214247	1.82921
ENSMUSG00000078429	1850	2166	2098	2758	4655	5341	0.000517609	1.82741
ENSMUSG00000036186	197	153	158	253	423	375	0.00770028	1.82733
ENSMUSG00000020733	431	443	496	727	1149	938	0.000283631	1.82673
ENSMUSG00000024959	1331	1338	1510	1844	3880	2874	0.00928333	1.82218
ENSMUSG00000038022	134	144	161	263	308	329	0.000214247	1.82033
ENSMUSG00000024369	1350	1209	1261	1772	2770	3420	0.000629353	1.81922
ENSMUSG00000043445	821	685	945	1355	2013	1646	0.000993811	1.81843
ENSMUSG00000091498	327	373	340	601	652	892	0.000517609	1.81821
ENSMUSG00000029047	377	392	396	691	882	803	0.000187092	1.81812
ENSMUSG00000038422	253	233	238	396	646	426	0.0104979	1.81509
ENSMUSG00000028633	2064	2212	1941	4292	4081	4204	8.87927e-07	1.81382
ENSMUSG00000043831	167	148	147	265	303	382	0.000138529	1.81329
ENSMUSG00000030930	151	136	152	258	277	368	0.000435879	1.8131
ENSMUSG00000029591	103	132	112	199	285	218	0.0177001	1.81279
ENSMUSG00000022425	2195	2407	1835	4985	3360	4659	0.000783871	1.81266
ENSMUSG00000060950	348	370	404	472	1002	829	0.0124277	1.81064
ENSMUSG00000028393	1391	1239	1298	1777	3547	2704	0.00603865	1.80889
ENSMUSG00000079184	826	774	786	1890	1125	1787	0.0123823	1.79939
ENSMUSG00000010290	387	368	275	734	588	752	0.00140082	1.79792
ENSMUSG00000031666	789	885	850	1579	1392	2169	0.000148421	1.79694
ENSMUSG00000037493	830	796	699	1498	1526	1664	1.10308e-06	1.79679
ENSMUSG00000053898	4518	4459	4184	6578	10019	10127	4.00692e-05	1.79175
ENSMUSG00000024942	9177	9423	10594	12807	22291	24602	0.00178616	1.78987
ENSMUSG00000024218	660	777	661	1662	1349	1093	0.0177422	1.78296
ENSMUSG00000020766	1313	1425	1618	2121	3821	2777	0.00321889	1.78257
ENSMUSG00000091825	477	457	389	955	596	1099	0.0227028	1.7755
ENSMUSG00000023087	515	545	514	879	1040	1241	3.14116e-05	1.77425
ENSMUSG00000048546	4409	4309	5081	6765	9902	11184	0.000174282	1.77297
ENSMUSG00000029446	848	836	831	1464	1752	1799	4.84184e-07	1.77172
ENSMUSG00000021681	805	755	767	1658	1324	1629	0.00021917	1.77128
ENSMUSG00000035960	780	858	785	1243	1636	1996	5.40219e-05	1.77076
ENSMUSG00000020085	3031	2895	2863	4267	6287	7151	4.60342e-05	1.76922
ENSMUSG00000042308	681	686	719	979	1450	1784	0.010418	1.76795
ENSMUSG00000051255	315	323	248	555	425	801	0.00365906	1.76709
ENSMUSG00000028671	889	871	919	1435	2144	1731	0.000544089	1.76609
ENSMUSG00000087370	417	403	422	978	645	812	0.00343302	1.76396
ENSMUSG00000031667	430	359	407	783	699	895	0.000377751	1.76375
ENSMUSG00000020044	192	254	200	364	460	454	0.00159896	1.76282
ENSMUSG00000070371	157	190	196	222	471	390	0.0273476	1.76179
ENSMUSG00000060376	2173	2019	2141	2402	5172	5194	0.0234979	1.76075
ENSMUSG00000052105	193	229	224	274	466	558	0.0135432	1.75779
ENSMUSG00000042524	2363	2603	2731	3309	5878	6184	0.00381055	1.75225
ENSMUSG00000045100	119	113	104	176	263	223	0.00578208	1.75193
ENSMUSG00000041736	9206	9115	10237	10436	23794	22990	0.0273476	1.75093
ENSMUSG00000021676	149	236	190	356	295	486	0.0110432	1.75034
ENSMUSG00000024885	701	673	770	931	1700	1638	0.0036902	1.75029
ENSMUSG00000005973	4437	4789	4360	9332	8656	8426	0.000269644	1.74912
ENSMUSG00000024892	27390	23836	23220	32401	53526	63256	0.0117987	1.74909
ENSMUSG00000037071	15225	14310	12754	24878	27585	30828	6.85619e-07	1.74773
ENSMUSG00000025283	5217	4944	5268	10800	7298	12269	0.00535415	1.74551
ENSMUSG00000031586	999	1242	1283	1496	2173	3417	0.0128336	1.74407
ENSMUSG00000020538	3397	3053	3431	4024	7948	7681	0.0240599	1.74306
ENSMUSG00000026923	2314	2162	2601	3101	5388	5575	0.0424879	1.74282
ENSMUSG00000023990	127	132	174	206	340	306	0.041589	1.74042
ENSMUSG00000055799	3406	4292	5162	4983	12127	8105	0.0498372	1.74019
ENSMUSG00000039684	511	523	453	653	1047	1252	0.0226601	1.73724
ENSMUSG00000025047	2952	2861	2624	4288	5718	6634	0.000143199	1.73669
ENSMUSG00000032715	217	230	220	344	568	380	0.0295842	1.73485
ENSMUSG00000022538	1862	1880	1948	3952	3283	3780	7.01938e-05	1.7342
ENSMUSG00000075419	1600	1393	1664	2327	3436	3384	0.000743051	1.7338
ENSMUSG00000023031	452	367	415	574	807	1070	0.00175419	1.73281
ENSMUSG00000041548	573	609	636	967	1333	1241	8.00081e-05	1.73081
ENSMUSG00000017999	2630	2562	2702	3971	5976	5471	0.000625181	1.73076
ENSMUSG00000035493	1111	1182	1010	1650	2349	2458	0.000458309	1.72777
ENSMUSG00000035504	106	90	101	161	229	186	0.0177315	1.7274
ENSMUSG00000074064	247	217	209	398	509	390	0.00422159	1.7269
ENSMUSG00000081788	608	550	463	649	1252	1295	0.0162066	1.72568
ENSMUSG00000022124	423	441	457	954	647	951	0.00585361	1.72543
ENSMUSG00000005413	4903	4314	5114	6045	11603	10463	0.0061932	1.72498
ENSMUSG00000050796	291	341	344	637	661	572	0.00125733	1.72434
ENSMUSG00000028680	94	115	92	156	217	211	0.0450138	1.72371
ENSMUSG00000023004	7695	8458	8816	10273	19006	19727	0.00771523	1.72111
ENSMUSG00000041765	675	675	695	1046	1534	1381	0.000344778	1.71954
ENSMUSG00000079442	1260	1285	1376	1684	3128	2837	0.01225	1.71948
ENSMUSG00000030695	33129	32188	33225	41118	74806	77340	0.00415949	1.71905
ENSMUSG00000026102	607	567	645	918	1274	1348	0.000276498	1.71743
ENSMUSG00000029475	1324	1391	1493	1904	3116	3186	0.0027042	1.71659
ENSMUSG00000029401	2677	2346	2871	4660	5582	4932	0.000237766	1.71615
ENSMUSG00000044340	705	842	916	1393	1475	1911	0.000306987	1.71568
ENSMUSG00000029545	1601	1430	1666	2010	3306	3912	0.0182246	1.71487
ENSMUSG00000045438	856	888	1030	1135	2254	2011	0.0128336	1.71385
ENSMUSG00000054252	874	1049	885	1121	2112	2251	0.0144369	1.71258
ENSMUSG00000040035	2264	2099	2434	2696	4470	6256	0.0177001	1.71032
ENSMUSG00000034226	228	162	241	336	448	436	0.0170729	1.70997
ENSMUSG00000007610	1097	933	1096	1364	2310	2404	0.00872398	1.70494
ENSMUSG00000034761	1044	1393	1298	2543	1789	2808	0.0122095	1.70407
ENSMUSG00000006457	72	68	71	110	145	151	0.0186935	1.70353
ENSMUSG00000026922	2477	1959	1905	3764	5075	3144	0.0200931	1.7034
ENSMUSG00000028121	1170	1266	1043	1672	2520	2504	0.00208293	1.70238
ENSMUSG00000033684	13605	11634	12652	14654	28732	30539	0.02206	1.70219
ENSMUSG00000083465	585	629	564	811	893	1795	0.0299	1.70093
ENSMUSG00000028833	1145	1193	1343	1385	2960	2797	0.0299	1.70089
ENSMUSG00000038893	849	732	765	1245	1675	1577	0.000425006	1.70079
ENSMUSG00000039640	869	798	885	1327	1607	1990	0.0499557	1.69769
ENSMUSG00000063694	2655	2786	2489	4496	4778	5923	9.74099e-06	1.69687
ENSMUSG00000047090	562	588	566	668	1183	1494	0.0353126	1.69652
ENSMUSG00000016409	470	502	504	914	752	1162	0.000271477	1.69494
ENSMUSG00000033788	253	226	214	330	444	565	0.0110302	1.69363
ENSMUSG00000024181	2191	1994	1949	3413	4203	4064	0.0020743	1.69349
ENSMUSG00000030096	15518	17502	18019	23483	33242	41875	0.000386989	1.69303
ENSMUSG00000033933	1417	1357	1362	2540	2405	2918	3.26361e-05	1.69005
ENSMUSG00000036155	427	401	352	694	704	848	0.00029241	1.68872
ENSMUSG00000038178	3157	2744	3618	4432	6053	7919	0.00445793	1.68836
ENSMUSG00000030281	3152	2612	2917	3908	6414	6332	0.0104577	1.68727
ENSMUSG00000037411	2462	2824	2434	3660	5566	5482	0.000225012	1.68598
ENSMUSG00000022858	1589	1917	1599	3628	2448	3523	0.00437932	1.68515
ENSMUSG00000055401	614	653	707	914	1367	1495	0.00162231	1.68376
ENSMUSG00000019082	939	852	1007	1116	2114	2149	0.0279112	1.68311
ENSMUSG00000032899	137	127	95	224	190	266	0.0227365	1.68038
ENSMUSG00000018143	225	260	225	275	595	476	0.0424879	1.67635
ENSMUSG00000028522	497	547	522	1261	656	989	0.0462403	1.67527
ENSMUSG00000033985	142	193	152	245	276	405	0.00665117	1.67277
ENSMUSG00000068329	1150	1037	1112	1511	2240	2532	0.00168301	1.67183
ENSMUSG00000049751	3121	3372	2877	4548	6608	6515	0.000480168	1.6703
ENSMUSG00000002833	2602	2434	2760	3730	5965	4970	0.00291107	1.66955
ENSMUSG00000025732	481	456	437	831	1037	668	0.0182246	1.66762
ENSMUSG00000066191	1132	1029	1114	1390	2448	2373	0.0216958	1.66759
ENSMUSG00000023909	607	722	637	926	1596	1147	0.00952813	1.66736
ENSMUSG00000014426	141	165	171	240	326	331	0.00687565	1.66716
ENSMUSG00000041046	106	119	136	170	266	243	0.0216958	1.66693
ENSMUSG00000018574	2286	2177	2307	3045	4474	5349	0.00564526	1.66533
ENSMUSG00000003868	2231	2221	2280	3170	5086	4378	0.00771523	1.66463
ENSMUSG00000026860	2659	2256	2706	3156	5571	5754	0.0227893	1.66441
ENSMUSG00000020743	516	508	541	630	1213	1116	0.0411126	1.66363
ENSMUSG00000032478	238	247	268	320	548	556	0.0299586	1.66349
ENSMUSG00000020086	260	237	231	315	506	558	0.0144369	1.66224
ENSMUSG00000002343	841	739	872	933	1844	1883	0.0338136	1.66128
ENSMUSG00000037419	1058	1058	997	1664	1964	2210	3.52206e-06	1.6609
ENSMUSG00000031403	1827	2141	1718	3484	2726	4452	0.00192059	1.66009
ENSMUSG00000020744	660	604	583	758	1442	1275	0.0258155	1.65807
ENSMUSG00000032834	782	761	665	1113	1427	1604	0.000547802	1.65767
ENSMUSG00000010047	1418	1344	1645	1955	3185	3153	0.00825729	1.65691
ENSMUSG00000032058	7314	6283	6366	12001	11441	13797	3.26418e-05	1.65665
ENSMUSG00000001036	2597	2228	2791	3462	4339	6710	0.00694682	1.65536
ENSMUSG00000063011	361	321	421	588	781	682	0.00549583	1.65517
ENSMUSG00000063229	33021	33402	33601	43590	65934	78971	0.00164137	1.65046
ENSMUSG00000048058	1363	1618	1513	2274	2748	3378	4.61035e-05	1.65002
ENSMUSG00000028439	130	174	196	233	329	373	0.0276118	1.6495
ENSMUSG00000046179	208	203	193	269	389	478	0.0209657	1.649
ENSMUSG00000020741	7445	7090	6737	8608	14314	17256	0.0228484	1.64836
ENSMUSG00000004937	3073	2766	2946	3097	6496	7029	0.0498227	1.64753
ENSMUSG00000035585	1750	1620	1605	1732	3451	4261	0.0490796	1.64611
ENSMUSG00000030036	3554	3196	3434	3679	7557	7966	0.0449104	1.64455
ENSMUSG00000071645	1442	1444	1354	1772	2956	3212	0.0111432	1.64298
ENSMUSG00000053553	375	273	373	534	774	572	0.0241782	1.64266
ENSMUSG00000029177	318	289	334	515	631	590	0.00519947	1.64249
ENSMUSG00000040007	1013	1045	1131	1268	2340	2356	0.0272755	1.64145
ENSMUSG00000067370	100	85	96	131	213	176	0.0459736	1.64145
ENSMUSG00000033294	1857	1662	1830	2330	3802	3847	0.0122756	1.64058
ENSMUSG00000022498	1030	1162	1148	1709	2008	2489	1.55138e-05	1.64024
ENSMUSG00000002660	1656	1536	1756	2410	4004	2651	0.0255522	1.63895
ENSMUSG00000009293	2711	2433	2630	3603	5568	5234	0.00114713	1.6375
ENSMUSG00000026202	122	88	95	151	191	225	0.0254303	1.63638
ENSMUSG00000047205	1124	988	1119	1834	1840	2300	0.0001133	1.63634
ENSMUSG00000020628	1256	1421	1173	1830	2412	2907	0.000177356	1.63596
ENSMUSG00000052763	522	538	598	841	1128	1084	0.00202195	1.6348
ENSMUSG00000022346	4501	4724	5394	6271	10716	10099	0.00958675	1.63426
ENSMUSG00000004100	1509	1449	1605	2362	3079	2949	0.00508176	1.63317
ENSMUSG00000028919	295	397	461	526	848	745	0.0347985	1.63184
ENSMUSG00000026856	682	760	667	979	1643	1234	0.0156923	1.63103
ENSMUSG00000038291	765	735	688	1389	1069	1554	0.00484429	1.62967
ENSMUSG00000033096	2003	1736	1625	3097	3077	3676	0.000195533	1.62949
ENSMUSG00000031845	123	129	89	191	222	209	0.0238316	1.62922
ENSMUSG00000030315	6948	7099	7753	8109	16734	15603	0.0282131	1.62857
ENSMUSG00000074886	1522	1551	1507	2023	3006	3462	0.00176086	1.62809
ENSMUSG00000028848	341	317	348	480	726	640	0.0124179	1.62773
ENSMUSG00000030271	388	467	435	562	903	912	0.00663689	1.62673
ENSMUSG00000042215	699	767	609	1352	1103	1310	0.00169208	1.62641
ENSMUSG00000049287	247	235	266	315	504	567	0.0468074	1.62448
ENSMUSG00000039244	471	450	573	700	1185	835	0.035457	1.6238
ENSMUSG00000030225	916	880	852	1341	1688	1830	0.00414796	1.62357
ENSMUSG00000025264	1105	1170	1072	1767	1821	2578	0.000593395	1.62306
ENSMUSG00000033083	1252	1214	1064	1911	1909	2667	0.00158366	1.62067
ENSMUSG00000034957	1905	1742	1331	2721	3463	2815	0.0429868	1.61875
ENSMUSG00000047123	1526	1541	1608	1658	3401	3600	0.0314543	1.61727
ENSMUSG00000042050	1337	1369	1174	2152	1969	2989	0.000364523	1.61591
ENSMUSG00000026558	1255	1535	1126	1916	2726	2452	0.00365906	1.61447
ENSMUSG00000001436	1041	968	950	1272	2108	2039	0.0190019	1.61408
ENSMUSG00000074457	561	661	713	834	1292	1424	0.00777012	1.61401
ENSMUSG00000026819	1206	1111	1223	1651	2406	2411	0.00430213	1.61348
ENSMUSG00000028902	953	992	961	1395	1716	2218	0.000195447	1.61226
ENSMUSG00000015176	7471	7663	6741	11203	14116	14401	0.000130364	1.6122
ENSMUSG00000025144	939	922	1015	1133	2012	2147	0.0135432	1.61196
ENSMUSG00000029641	186	282	193	299	479	418	0.0386082	1.6119
ENSMUSG00000020346	2443	2594	2713	2986	5633	5604	0.0234416	1.61109
ENSMUSG00000018001	1600	1602	1713	2519	2862	3586	4.00692e-05	1.60943
ENSMUSG00000025231	2312	2597	2453	2998	5051	5428	0.0102174	1.60803
ENSMUSG00000002319	3220	2876	3349	3677	6374	7312	0.0474291	1.60432
ENSMUSG00000083325	97	91	89	168	149	182	0.021477	1.60351
ENSMUSG00000021868	744	731	753	1092	1458	1484	0.000714523	1.6035
ENSMUSG00000015568	45882	42917	40887	80593	63829	89474	0.00227172	1.60348
ENSMUSG00000043572	243	255	242	289	469	601	0.042467	1.60249
ENSMUSG00000049265	344	276	338	453	691	587	0.0227028	1.60244
ENSMUSG00000036873	415	404	418	659	741	834	0.00478998	1.60128
ENSMUSG00000023938	478	407	552	619	1004	992	0.0414272	1.6011
ENSMUSG00000026520	1812	1823	1837	2211	4197	3501	0.0314146	1.60092
ENSMUSG00000047649	549	674	613	825	1292	1195	0.00907763	1.59999
ENSMUSG00000004929	2227	2177	2227	2900	4644	4470	0.0151096	1.59924
ENSMUSG00000026822	6375	5410	6477	11269	11292	9951	0.00803198	1.59913
ENSMUSG00000030029	14936	13030	12065	18834	23579	30551	0.00637361	1.59829
ENSMUSG00000021123	593	539	411	937	842	985	0.0212005	1.59827
ENSMUSG00000041112	132	147	191	250	241	362	0.0363271	1.59818
ENSMUSG00000030545	924	814	842	1330	1558	1771	9.54083e-05	1.59687
ENSMUSG00000047250	4969	4935	6140	7954	8968	12247	0.00285782	1.59672
ENSMUSG00000078941	425	450	361	580	745	915	0.00186571	1.59629
ENSMUSG00000006442	5273	5559	5686	7481	12715	9369	0.0153226	1.59591
ENSMUSG00000025403	1611	1589	1713	1994	3631	3259	0.0337217	1.59493
ENSMUSG00000024912	2532	2367	3425	3660	6212	5109	0.0367673	1.59432
ENSMUSG00000035268	514	520	612	781	1272	882	0.0479184	1.59417
ENSMUSG00000020593	2520	2380	2240	3609	4224	5041	0.000575188	1.59213
ENSMUSG00000038296	1295	1311	1385	1716	2696	2800	0.00797246	1.59112
ENSMUSG00000056091	2552	2525	2616	3879	4854	5071	0.000267602	1.59062
ENSMUSG00000018882	1380	1328	1318	1673	2577	3056	0.00969939	1.58886
ENSMUSG00000025521	503	473	476	596	1009	1018	0.0116741	1.58877
ENSMUSG00000069633	286	261	367	408	662	570	0.0468497	1.58871
ENSMUSG00000042642	655	535	474	717	1124	1165	0.0313303	1.58856
ENSMUSG00000028040	291	315	266	378	628	554	0.0291407	1.58583
ENSMUSG00000043683	1858	1922	1933	2386	3999	3880	0.0166027	1.58423
ENSMUSG00000029482	2520	2303	2276	2818	4613	5423	0.0229238	1.58213
ENSMUSG00000021258	1070	1353	1396	1809	2649	2327	0.00581463	1.58208
ENSMUSG00000026820	1775	1651	1703	2154	3429	3632	0.00625063	1.57881
ENSMUSG00000029560	560	505	564	667	1204	1040	0.0464122	1.57791
ENSMUSG00000023452	460	463	424	595	877	935	0.00549583	1.57563
ENSMUSG00000035184	305	354	349	453	609	741	0.00387589	1.5744
ENSMUSG00000047260	872	1150	880	1519	1700	1907	0.00265266	1.57231
ENSMUSG00000029191	1931	2046	1889	3724	2836	3756	0.00437932	1.57202
ENSMUSG00000043483	1127	1274	1185	1879	1840	2671	0.0259228	1.57171
ENSMUSG00000022554	637	549	583	743	1115	1310	0.0255522	1.56838
ENSMUSG00000039715	516	501	561	636	1045	1136	0.0199531	1.5662
ENSMUSG00000025465	2761	2796	2410	4427	4813	4720	0.000386053	1.56614
ENSMUSG00000031523	4716	4874	4386	6730	8383	9629	0.000458981	1.56413
ENSMUSG00000026072	6869	7594	7832	13195	11785	14052	0.00599828	1.56299
ENSMUSG00000097908	326	390	345	485	670	719	0.00308464	1.56255
ENSMUSG00000032044	450	465	470	677	888	870	0.0117661	1.56117
ENSMUSG00000066026	408	358	366	566	757	661	0.0100693	1.56043
ENSMUSG00000031629	131	124	114	194	190	268	0.0236264	1.55958
ENSMUSG00000052139	597	598	720	759	1376	1251	0.0461837	1.55879
ENSMUSG00000056228	557	625	585	884	1027	1197	0.000271477	1.55783
ENSMUSG00000025086	499	497	535	892	924	840	0.00490005	1.55624
ENSMUSG00000032279	4353	4392	3601	7258	5991	8365	0.00343302	1.55598
ENSMUSG00000045917	356	289	319	429	645	624	0.0232311	1.55508
ENSMUSG00000026788	437	377	426	620	663	907	0.00491026	1.55343
ENSMUSG00000041319	423	414	409	531	849	810	0.0212005	1.55264
ENSMUSG00000039917	806	801	933	1079	1548	1871	0.012383	1.55248
ENSMUSG00000030103	2124	2012	2082	2902	3587	4488	0.00239922	1.55225
ENSMUSG00000054364	9149	8515	12075	16232	20457	14628	0.0481643	1.55138
ENSMUSG00000041926	1392	1159	1185	1574	2095	2967	0.0153801	1.5473
ENSMUSG00000009549	4798	5017	5195	6925	7940	11659	0.00484429	1.54724
ENSMUSG00000027624	3320	3483	3757	4585	5939	8149	0.0186935	1.54676
ENSMUSG00000060681	515	543	502	973	763	960	0.00807269	1.54605
ENSMUSG00000033739	654	627	603	986	1281	978	0.0145195	1.54459
ENSMUSG00000045005	414	355	425	701	661	703	0.00771523	1.54411
ENSMUSG00000022391	2794	2742	2844	3791	5514	5310	0.0064538	1.54391
ENSMUSG00000032285	803	666	604	1093	1209	1303	0.0090477	1.54385
ENSMUSG00000061979	602	607	547	724	1118	1240	0.0184978	1.54266
ENSMUSG00000034203	1197	1200	1058	1727	1966	2329	0.000276498	1.5423
ENSMUSG00000092130	155	176	194	265	288	362	0.037797	1.54149
ENSMUSG00000015776	3801	3824	3524	5117	6993	7326	0.00107374	1.54146
ENSMUSG00000024030	320	325	251	359	590	619	0.0363271	1.54019
ENSMUSG00000032281	451	368	422	564	796	805	0.0346276	1.53998
ENSMUSG00000051413	575	631	659	815	1114	1334	0.00887513	1.5388
ENSMUSG00000024007	1295	1199	1248	2009	2527	1873	0.0235238	1.53875
ENSMUSG00000036615	356	359	360	483	662	727	0.00431849	1.53682
ENSMUSG00000031458	287	314	295	440	608	492	0.0216491	1.53636
ENSMUSG00000001739	6184	4530	4978	7671	9467	10150	0.0252629	1.53585
ENSMUSG00000028447	1991	2045	2221	2657	3814	4463	0.0032193	1.53472
ENSMUSG00000018733	316	326	302	536	474	620	0.00514453	1.53472
ENSMUSG00000046312	969	1059	939	1411	1908	1799	0.0151773	1.53413
ENSMUSG00000033285	1502	1507	1398	2641	2186	2746	0.00258063	1.53391
ENSMUSG00000008090	3482	3814	3867	4669	6685	8123	0.0057529	1.5309
ENSMUSG00000039033	412	456	436	787	637	808	0.00593005	1.52914
ENSMUSG00000063480	1778	1745	1785	2646	3136	3363	0.00188137	1.52821
ENSMUSG00000011179	2867	3055	2586	4805	4778	4923	0.00981241	1.52637
ENSMUSG00000022544	484	520	495	644	1021	915	0.0235238	1.52607
ENSMUSG00000020484	7457	7706	6304	10887	10891	15355	0.000875738	1.52586
ENSMUSG00000027227	1533	1374	1516	2168	2592	2856	0.000547802	1.52359
ENSMUSG00000019055	9890	10014	10003	11750	18767	21442	0.0238313	1.52245
ENSMUSG00000046808	570	687	458	869	960	1104	0.0101905	1.52061
ENSMUSG00000019970	2049	2110	1821	3653	3103	3368	0.00635178	1.52032
ENSMUSG00000040093	1921	1984	2231	2627	3516	4498	0.0111329	1.52006
ENSMUSG00000056737	2428	2306	2703	3114	4799	4916	0.0111457	1.5193
ENSMUSG00000005732	4093	4073	4323	6100	6405	9061	0.00200355	1.51866
ENSMUSG00000027332	4478	4177	4422	5876	7899	8754	0.00185145	1.51865
ENSMUSG00000047777	661	650	627	877	1058	1408	0.00257178	1.51511
ENSMUSG00000041837	307	291	291	466	444	614	0.0123346	1.51484
ENSMUSG00000050244	1922	1734	1567	2886	2648	3375	0.0029074	1.51427
ENSMUSG00000073411	7244	8131	9585	10741	16604	15294	0.0177001	1.51347
ENSMUSG00000095588	473	470	388	698	690	882	0.00390451	1.51154
ENSMUSG00000039130	1219	1171	1111	1609	2170	2193	0.00189162	1.51066
ENSMUSG00000067279	1258	1297	1299	2422	1689	2401	0.0439299	1.51001
ENSMUSG00000034807	5187	5287	5024	6698	9361	10494	0.00465253	1.50929
ENSMUSG00000042029	1736	1734	1380	3154	2081	2917	0.0471228	1.50705
ENSMUSG00000028195	1426	1909	1622	2128	3230	3050	0.0223738	1.50605
ENSMUSG00000017499	458	492	356	667	695	854	0.0087438	1.50526
ENSMUSG00000041920	153	195	154	269	294	280	0.0385291	1.50403
ENSMUSG00000034575	503	530	481	716	798	1070	0.00215346	1.50386
ENSMUSG00000036459	457	458	482	609	956	799	0.0321538	1.50376
ENSMUSG00000022748	306	367	344	547	549	618	0.0128336	1.5028
ENSMUSG00000032014	18493	18479	19444	26029	35984	33358	0.00513491	1.50155
ENSMUSG00000026127	1886	1829	1822	2401	3491	3504	0.0100742	1.49958
ENSMUSG00000059248	11474	11179	11621	13783	22860	21586	0.0367972	1.49912
ENSMUSG00000032199	2892	3375	3174	5343	4084	6530	0.021477	1.49845
ENSMUSG00000003865	4429	4664	4229	5401	7898	9451	0.0199911	1.49838
ENSMUSG00000020023	1938	1745	1354	2479	2766	3280	0.0149523	1.49736
ENSMUSG00000022962	3160	3163	2897	3781	5322	6622	0.0177001	1.49485
ENSMUSG00000035443	439	343	372	571	587	800	0.0201737	1.49348
ENSMUSG00000028126	1275	1160	1303	1799	2156	2351	0.00160445	1.49342
ENSMUSG00000009418	2303	2750	2867	3058	4511	5954	0.0452771	1.49197
ENSMUSG00000003099	2176	2211	2199	2587	4039	4569	0.0439123	1.49146
ENSMUSG00000032078	2323	2253	2239	2838	3890	4865	0.00573154	1.49122
ENSMUSG00000015363	1543	1373	1472	1865	2964	2549	0.0424624	1.49019
ENSMUSG00000025262	428	421	399	640	521	958	0.0434179	1.48953
ENSMUSG00000027255	1140	1068	1020	1522	1903	1998	0.00888069	1.48857
ENSMUSG00000002831	4833	4041	4091	5718	7256	9004	0.0402616	1.48796
ENSMUSG00000037533	739	890	802	1468	1065	1513	0.0282769	1.4874
ENSMUSG00000031984	1460	1567	1423	2300	2508	2610	0.00286463	1.48645
ENSMUSG00000041313	1113	1141	1058	1526	1894	2136	0.00490005	1.48345
ENSMUSG00000020523	1602	1710	1563	2479	2416	3274	0.00137391	1.48243
ENSMUSG00000039648	855	740	910	1070	1574	1563	0.0285027	1.48212
ENSMUSG00000029247	7066	7646	7671	12811	10063	14414	0.0144369	1.48186
ENSMUSG00000063684	254	266	243	334	397	557	0.0462403	1.48146
ENSMUSG00000031157	1532	1606	1517	1714	2981	3156	0.0409649	1.48031
ENSMUSG00000029364	1363	1417	1182	1717	2511	2386	0.0176202	1.48014
ENSMUSG00000028700	2158	2090	2180	2829	3821	4123	0.00641445	1.47954
ENSMUSG00000024622	1162	1168	1131	1480	1800	2571	0.0224016	1.47933
ENSMUSG00000096210	5434	5557	5665	6741	9843	11474	0.0243481	1.47898
ENSMUSG00000024889	1170	1065	1174	1454	2210	2030	0.0264004	1.47846
ENSMUSG00000045294	742	606	647	1112	1038	1150	0.0484304	1.47478
ENSMUSG00000029001	170	188	226	254	332	391	0.0488057	1.47478
ENSMUSG00000055652	1454	1325	1374	1711	2493	2762	0.0297142	1.47473
ENSMUSG00000078681	446	446	458	699	835	683	0.0346276	1.47266
ENSMUSG00000039285	779	863	916	1437	1050	1759	0.0405691	1.46968
ENSMUSG00000042688	12165	12072	10783	19021	17050	21786	0.00390451	1.46923
ENSMUSG00000019295	1075	945	1069	1491	1594	2057	0.00377661	1.46784
ENSMUSG00000003778	1425	1323	1375	2129	1977	2738	0.00405842	1.46727
ENSMUSG00000055041	777	786	772	1028	1585	1227	0.0480151	1.46708
ENSMUSG00000025103	1119	1231	1217	2109	1646	2092	0.046489	1.46672
ENSMUSG00000024052	516	468	641	770	763	1186	0.0471339	1.46644
ENSMUSG00000025268	32780	35209	31568	52685	52865	57625	0.00490917	1.46315
ENSMUSG00000065990	1766	1671	1735	2357	3266	2883	0.0131437	1.46304
ENSMUSG00000028478	3341	3534	3556	4396	5971	6947	0.0228484	1.46133
ENSMUSG00000024937	2015	1736	2286	2485	3636	3912	0.0399771	1.46121
ENSMUSG00000032171	1827	1703	1686	2320	3422	2812	0.0286469	1.46036
ENSMUSG00000022551	4104	3990	4228	5021	7928	7341	0.0324257	1.45628
ENSMUSG00000022477	12585	11912	11819	14594	21842	23689	0.0230656	1.45625
ENSMUSG00000003808	2915	2713	2773	3621	5411	4741	0.0366012	1.45532
ENSMUSG00000072258	420	417	412	659	573	820	0.0177001	1.45474
ENSMUSG00000033767	932	1088	1042	1371	1453	2255	0.0363271	1.45463
ENSMUSG00000021595	4702	4697	4209	7301	6814	8102	0.00296551	1.45456
ENSMUSG00000022476	1146	1069	1102	1328	1920	2248	0.0284067	1.45397
ENSMUSG00000031483	1323	1338	1150	1874	1943	2435	0.00358995	1.45284
ENSMUSG00000029640	1319	1361	1192	1976	1888	2482	0.0036902	1.45273
ENSMUSG00000053604	872	828	730	1285	1365	1293	0.0286702	1.45236
ENSMUSG00000020823	4395	4865	5115	5948	8340	9408	0.017671	1.45219
ENSMUSG00000015023	1874	2129	1887	2803	3129	3718	0.00120822	1.45212
ENSMUSG00000028792	4969	4854	4095	6327	8161	8269	0.0229238	1.45054
ENSMUSG00000030403	2034	2155	2238	2866	3930	3691	0.00940538	1.4497
ENSMUSG00000029500	796	890	749	950	1527	1515	0.0461605	1.44784
ENSMUSG00000018770	8661	8303	8993	13249	14928	13851	0.00677207	1.44724
ENSMUSG00000063019	1347	1439	1519	1629	2691	2757	0.0475061	1.44688
ENSMUSG00000020919	1657	1545	1558	2166	2735	2875	0.0314146	1.44663
ENSMUSG00000016528	2738	2938	2984	3748	4757	5703	0.00365906	1.44585
ENSMUSG00000058503	544	558	532	793	781	1101	0.0151096	1.44465
ENSMUSG00000037573	3208	3782	3183	4125	6041	6430	0.0286171	1.44089
ENSMUSG00000061607	1434	1668	1592	1838	2503	3387	0.0452771	1.44082
ENSMUSG00000002329	549	513	513	687	918	961	0.0223615	1.44068
ENSMUSG00000023147	823	940	930	1375	1487	1478	0.0101905	1.44052
ENSMUSG00000033105	1326	1276	1243	1797	2080	2379	0.012383	1.4402
ENSMUSG00000049401	3202	3195	3137	4733	5774	4817	0.0235238	1.44003
ENSMUSG00000054555	5558	5224	4966	7525	7610	10575	0.018132	1.43864
ENSMUSG00000048911	959	855	980	1539	1217	1775	0.0360539	1.43785
ENSMUSG00000044041	4250	4321	4422	6385	7303	7272	0.00431849	1.43777
ENSMUSG00000043733	5071	5079	5214	6831	8801	9315	0.00426294	1.43733
ENSMUSG00000019822	859	842	880	1133	1591	1449	0.0474174	1.43625
ENSMUSG00000074797	1760	1962	1795	2169	3050	3813	0.0230564	1.43622
ENSMUSG00000021037	4513	4758	4197	5186	8288	8449	0.032121	1.43489
ENSMUSG00000031274	2107	2084	1908	2829	2640	4522	0.0409618	1.43418
ENSMUSG00000022216	1123	1074	1061	1592	1582	2103	0.0135459	1.43147
ENSMUSG00000025538	1551	1483	1522	1975	2856	2490	0.0280326	1.42849
ENSMUSG00000022792	608	699	709	1106	863	1269	0.046871	1.42782
ENSMUSG00000017801	1436	1564	1325	2048	2171	2754	0.00886841	1.42695
ENSMUSG00000030421	925	1088	987	1736	1363	1673	0.0489816	1.42632
ENSMUSG00000025203	33414	33910	32140	45600	54665	59604	0.00829377	1.42482
ENSMUSG00000034462	2033	2145	2422	3467	2961	4154	0.0433982	1.42204
ENSMUSG00000028953	4776	4876	4723	5955	8362	8812	0.0163	1.42106
ENSMUSG00000014606	2242	2412	2275	3250	4015	3776	0.00784561	1.421
ENSMUSG00000035376	8355	8443	8410	14440	11364	14149	0.0470393	1.41813
ENSMUSG00000025574	852	895	849	1171	1555	1402	0.0242279	1.4168
ENSMUSG00000032508	1442	1528	1500	1897	2446	2828	0.0087438	1.41549
ENSMUSG00000030353	1728	1782	1791	2194	3123	3164	0.0353126	1.41493
ENSMUSG00000050248	1433	1480	1477	1729	2331	3030	0.0314543	1.41492
ENSMUSG00000021241	735	866	849	1156	1335	1399	0.0168353	1.41332
ENSMUSG00000025791	2709	2723	2997	4087	4232	5117	0.0375912	1.41293
ENSMUSG00000026113	558	546	568	787	816	1064	0.0333044	1.4091
ENSMUSG00000032806	671	666	701	818	1187	1246	0.041042	1.40735
ENSMUSG00000030060	486	537	475	671	718	1003	0.0220859	1.40698
ENSMUSG00000024997	4012	3957	3766	5777	5531	7318	0.00584449	1.40541
ENSMUSG00000089862	583	602	611	923	811	1111	0.018042	1.40517
ENSMUSG00000030357	7176	6751	6343	8912	11889	11233	0.0175377	1.40383
ENSMUSG00000004897	4795	4783	4686	5598	8491	8600	0.0331728	1.40362
ENSMUSG00000045538	808	928	858	1089	1477	1543	0.021477	1.40295
ENSMUSG00000071646	4806	5099	4883	6637	7551	9271	0.00399443	1.40174
ENSMUSG00000054717	1587	1988	1864	2365	2665	3616	0.0192394	1.40083
ENSMUSG00000053094	878	967	887	1266	1453	1589	0.00371437	1.40082
ENSMUSG00000006392	1373	1484	1242	2192	2022	2181	0.032283	1.39773
ENSMUSG00000027067	5906	5935	5655	7942	8893	10791	0.00175675	1.39608
ENSMUSG00000031904	4855	5392	5083	7442	7251	9446	0.00723261	1.39593
ENSMUSG00000024764	1203	1195	1264	1469	2076	2245	0.0286702	1.39407
ENSMUSG00000000171	3171	3304	3239	4725	5054	5400	0.00991861	1.3921
ENSMUSG00000041859	2149	2272	1877	2668	3291	3966	0.0348216	1.39046
ENSMUSG00000049932	1988	2414	2376	3221	3880	3415	0.0382004	1.3899
ENSMUSG00000021365	965	930	806	1407	1383	1404	0.0455952	1.38976
ENSMUSG00000035901	3238	3481	3286	4431	4776	6567	0.0185802	1.38866
ENSMUSG00000002058	446	406	449	553	726	763	0.0367972	1.38796
ENSMUSG00000021018	670	657	649	902	1075	1108	0.0475061	1.38706
ENSMUSG00000003135	798	972	892	1247	1316	1596	0.0218355	1.38682
ENSMUSG00000078652	3145	3748	3215	4729	4719	6392	0.0200579	1.38682
ENSMUSG00000032786	1737	1734	1637	2221	2763	2994	0.0190019	1.38306
ENSMUSG00000060992	3769	4004	3870	5310	6284	6507	0.0087438	1.38243
ENSMUSG00000019437	453	474	466	703	707	743	0.0405691	1.38034
ENSMUSG00000026496	5985	6550	5482	7205	9812	11173	0.0237375	1.37994
ENSMUSG00000005981	6254	6412	6203	7859	10189	11432	0.0125247	1.37962
ENSMUSG00000058392	2093	2265	2121	2646	3191	4338	0.0256272	1.37881
ENSMUSG00000051306	353	418	405	590	546	686	0.0475061	1.37862
ENSMUSG00000031901	789	785	715	1011	1143	1414	0.0135432	1.3769
ENSMUSG00000022351	1679	1887	1602	2289	2470	3301	0.0127397	1.37658
ENSMUSG00000019297	1112	1049	1101	1366	1861	1839	0.0478152	1.37566
ENSMUSG00000024640	4765	4216	3905	6722	5876	7306	0.0445994	1.375
ENSMUSG00000034595	1734	1727	1929	2369	2879	3111	0.014111	1.37385
ENSMUSG00000032602	571	591	577	753	945	985	0.0299198	1.3685
ENSMUSG00000049327	3278	3395	3014	4501	4621	5839	0.0249688	1.36787
ENSMUSG00000056749	2856	3121	2987	3491	4616	5854	0.0460267	1.3676
ENSMUSG00000027984	3632	3700	3377	4264	5489	6884	0.0400743	1.36536
ENSMUSG00000095115	2280	2509	2386	3668	3584	3649	0.026057	1.36149
ENSMUSG00000048486	7258	6639	6230	8737	10655	11548	0.0330989	1.36097
ENSMUSG00000031400	7154	7568	7576	9674	12328	12139	0.0286725	1.36094
ENSMUSG00000002458	1332	1582	1571	1924	2336	2601	0.0220859	1.35597
ENSMUSG00000042079	3724	3797	3653	4405	5575	7249	0.0495277	1.35339
ENSMUSG00000044792	1841	2057	2045	2624	2815	3665	0.0182246	1.35327
ENSMUSG00000053838	1740	1702	1823	2296	2759	2973	0.0209421	1.35139
ENSMUSG00000022895	1785	2079	1831	2715	2806	3091	0.0200314	1.34875
ENSMUSG00000059743	1654	1597	1552	2104	2287	2945	0.03644	1.3477
ENSMUSG00000034612	5207	5109	4605	6478	7264	9020	0.0199911	1.34718
ENSMUSG00000056076	11007	11792	9724	13555	16659	19342	0.0325353	1.34699
ENSMUSG00000052997	2840	3135	2663	4346	3858	4842	0.0427105	1.34624
ENSMUSG00000028614	1312	1352	1148	1896	1649	2230	0.0499557	1.34584
ENSMUSG00000036850	910	895	876	1250	1295	1509	0.0184978	1.3427
ENSMUSG00000019710	1202	1125	1107	1386	1787	2052	0.0470393	1.3415
ENSMUSG00000038374	2210	2112	2163	2836	3195	3785	0.0206939	1.33867
ENSMUSG00000039983	617	604	570	794	937	955	0.0460267	1.33353
ENSMUSG00000003464	3513	3507	3324	4353	5258	5968	0.0168079	1.33218
ENSMUSG00000027288	5471	5548	5377	7262	7267	10199	0.0437147	1.32979
ENSMUSG00000024165	2004	2274	1935	2678	3119	3510	0.0203552	1.32916
ENSMUSG00000028411	744	744	773	936	1139	1295	0.0433411	1.3179
ENSMUSG00000026926	2717	2554	2770	3502	3742	4642	0.0405691	1.30655
ENSMUSG00000026078	1925	2089	1870	2497	2770	3241	0.0474291	1.28217
ENSMUSG00000034848	1872	1969	1781	1497	1412	1877	0.0439299	0.75461
ENSMUSG00000026836	2148	2356	2200	1500	1868	2320	0.0364796	0.747439
ENSMUSG00000027339	5887	6513	6950	4780	5293	6121	0.0231249	0.742252
ENSMUSG00000026043	163652	165115	141862	116544	123650	154337	0.0379983	0.741868
ENSMUSG00000020315	28200	32446	28847	21642	22514	30394	0.0325078	0.73586
ENSMUSG00000032035	2436	2606	2538	1932	1994	2343	0.0184375	0.734778
ENSMUSG00000057098	2456	3235	2544	2086	2210	2484	0.0399771	0.734171
ENSMUSG00000024548	2044	2486	2107	1616	1626	2254	0.0490796	0.732036
ENSMUSG00000022680	7168	7355	7148	5751	5456	6626	0.0352563	0.732001
ENSMUSG00000035181	2116	2191	1941	1537	1639	1963	0.0167251	0.72928
ENSMUSG00000027784	3234	3688	3227	2690	2578	3028	0.0196032	0.72886
ENSMUSG00000010663	2056	2553	2114	1550	1815	2160	0.0254303	0.727933
ENSMUSG00000053253	1282	1596	1516	1196	1043	1331	0.0346229	0.724529
ENSMUSG00000032333	594	626	714	451	534	595	0.0363271	0.723744
ENSMUSG00000025076	634	746	595	469	552	582	0.0299	0.722206
ENSMUSG00000062098	1625	1794	1643	1257	1328	1517	0.00377661	0.720544
ENSMUSG00000008429	900	1093	955	736	742	897	0.0434319	0.716453
ENSMUSG00000037706	9693	10020	9619	7447	8460	7328	0.0462403	0.71061
ENSMUSG00000033149	1424	1713	1526	1142	1180	1404	0.0232311	0.710424
ENSMUSG00000073968	526	585	522	375	445	486	0.0439949	0.70986
ENSMUSG00000023830	53958	54932	48339	33183	40787	52880	0.0255761	0.709051
ENSMUSG00000048756	3990	4262	4253	2913	3292	3795	0.00853532	0.70878
ENSMUSG00000028152	1426	1451	1621	1017	1296	1271	0.0467288	0.707838
ENSMUSG00000027695	1756	1873	1537	1424	1217	1439	0.0382024	0.70661
ENSMUSG00000035212	2009	2234	2191	1575	1851	1647	0.0336533	0.705989
ENSMUSG00000020611	1976	2216	1955	1744	1379	1717	0.0357316	0.705135
ENSMUSG00000030551	1669	1982	1961	1234	1564	1658	0.0206939	0.704354
ENSMUSG00000004383	1476	1626	1394	1024	1103	1458	0.0304439	0.704109
ENSMUSG00000028007	681	740	711	614	480	579	0.0475061	0.703244
ENSMUSG00000069520	1930	2056	2052	1596	1462	1699	0.0144369	0.703187
ENSMUSG00000048387	1859	2239	2558	1441	1946	1881	0.0495277	0.70318
ENSMUSG00000024589	563	690	504	410	459	513	0.0254303	0.699776
ENSMUSG00000024501	3915	4612	3554	2870	3228	3379	0.00916532	0.69959
ENSMUSG00000079037	16230	19837	19148	12479	14616	16339	0.0151363	0.698239
ENSMUSG00000027684	1101	1364	1012	810	825	1104	0.0177429	0.697687
ENSMUSG00000051323	1612	1829	1783	1275	1196	1644	0.0244625	0.697628
ENSMUSG00000001300	1293	1871	1456	1105	1122	1386	0.0238316	0.69605
ENSMUSG00000049866	759	881	828	557	631	751	0.0144369	0.696018
ENSMUSG00000043300	887	1085	997	766	676	877	0.0207314	0.695631
ENSMUSG00000042302	1234	1371	1157	1020	836	1074	0.0305387	0.695501
ENSMUSG00000024304	7608	9494	7667	6148	5722	7491	0.0162951	0.695104
ENSMUSG00000027864	6770	8314	6520	4377	6360	6170	0.0363271	0.694653
ENSMUSG00000028194	2182	2686	2282	1714	1735	2135	0.0142864	0.694094
ENSMUSG00000045312	5048	5040	5992	3664	3885	5090	0.0314543	0.693328
ENSMUSG00000078238	536	665	530	441	427	474	0.0462403	0.693122
ENSMUSG00000037148	1932	2158	2078	1374	1579	1872	0.00212119	0.69247
ENSMUSG00000042156	976	986	1010	669	661	1010	0.0205796	0.691949
ENSMUSG00000040268	667	706	609	541	445	547	0.0273476	0.691321
ENSMUSG00000038668	1105	1208	1119	920	821	904	0.0234416	0.690334
ENSMUSG00000040389	452	512	433	381	317	369	0.0287105	0.68415
ENSMUSG00000005803	1247	1428	1309	937	969	1158	0.0262533	0.683257
ENSMUSG00000025352	448	455	455	331	340	369	0.0200579	0.682155
ENSMUSG00000040717	421	508	463	282	308	493	0.0496124	0.681628
ENSMUSG00000044244	853	974	934	584	707	837	0.00487519	0.681391
ENSMUSG00000059878	331	318	322	218	255	271	0.0236791	0.68001
ENSMUSG00000024782	4088	4805	4161	3469	2707	3772	0.0425739	0.679756
ENSMUSG00000021133	6774	7009	7041	4111	5620	6321	0.00234194	0.679439
ENSMUSG00000004768	1347	1346	1206	982	819	1184	0.0101905	0.678792
ENSMUSG00000054720	768	977	868	536	673	793	0.0399771	0.677433
ENSMUSG00000024420	1973	2254	2061	1214	1591	2042	0.0184375	0.677184
ENSMUSG00000045636	1725	1869	1698	1430	1193	1372	0.0151773	0.676731
ENSMUSG00000075602	13480	15661	12429	10398	9954	11086	0.0135432	0.676393
ENSMUSG00000039765	690	778	736	561	468	647	0.0135432	0.676149
ENSMUSG00000021003	402	426	444	334	268	361	0.0290251	0.674175
ENSMUSG00000035642	340	346	322	254	258	247	0.0220677	0.674026
ENSMUSG00000019102	2351	2639	3010	1574	1996	2558	0.0206939	0.673045
ENSMUSG00000066152	592	617	554	381	450	507	0.00713744	0.672494
ENSMUSG00000075389	220	237	226	144	178	196	0.0450138	0.671913
ENSMUSG00000033577	728	896	747	589	452	752	0.0256304	0.669689
ENSMUSG00000022178	401	404	424	243	295	391	0.0116952	0.664546
ENSMUSG00000000278	6502	7560	6841	4847	5547	5102	0.00406686	0.66402
ENSMUSG00000030020	1024	1264	1121	720	767	1080	0.0442163	0.663864
ENSMUSG00000021701	2386	2969	2482	1873	1761	2206	0.00108642	0.663599
ENSMUSG00000038776	4861	5142	4955	3310	3647	4186	0.000198744	0.660992
ENSMUSG00000039883	1107	1403	972	779	860	940	0.00861563	0.660305
ENSMUSG00000056025	13269	16742	14980	10729	9803	12858	0.0216958	0.660197
ENSMUSG00000097141	333	329	368	220	257	291	0.0116952	0.660175
ENSMUSG00000037852	20062	23722	20857	14366	14668	19039	0.000740168	0.658812
ENSMUSG00000021876	10516	11615	11564	8869	6410	9623	0.0219833	0.658263
ENSMUSG00000024143	1249	1330	1150	1004	757	977	0.0151096	0.657317
ENSMUSG00000002265	1953	2330	1737	1476	1274	1691	0.013171	0.657304
ENSMUSG00000026463	1853	2261	1674	1142	1362	1812	0.0149523	0.656892
ENSMUSG00000021725	775	869	865	601	510	747	0.00445156	0.656255
ENSMUSG00000032666	918	1009	917	700	560	843	0.0145195	0.655979
ENSMUSG00000032667	1225	1413	1493	1056	954	1007	0.0292556	0.655239
ENSMUSG00000029672	3131	3654	2943	2451	2014	2679	0.00431849	0.655219
ENSMUSG00000022146	4686	5573	3883	3742	2802	3795	0.0222836	0.654604
ENSMUSG00000021065	1394	1703	1457	1246	884	1193	0.0392076	0.654459
ENSMUSG00000032812	5899	5933	6145	2994	5085	5309	0.021477	0.654025
ENSMUSG00000021830	521	559	485	359	322	475	0.0107371	0.653178
ENSMUSG00000070047	15793	19645	16905	9541	12881	16423	0.0199749	0.652005
ENSMUSG00000026640	5403	6389	5778	3403	3838	5829	0.00647096	0.651713
ENSMUSG00000039988	1694	2105	1594	1512	1014	1379	0.0449104	0.6511
ENSMUSG00000045658	2317	2580	2651	1919	1690	1864	0.0255739	0.6499
ENSMUSG00000023066	428	443	417	342	234	361	0.0285812	0.647926
ENSMUSG00000019979	936	1154	919	795	578	802	0.0175774	0.646931
ENSMUSG00000048332	1067	1283	1298	910	916	784	0.0281257	0.645259
ENSMUSG00000030309	366	409	359	303	211	305	0.0242279	0.645083
ENSMUSG00000005087	7102	7943	7170	5776	4640	5564	0.00799428	0.644983
ENSMUSG00000015501	537	704	574	391	426	498	0.00702715	0.644113
ENSMUSG00000032846	761	983	733	566	535	683	0.00483348	0.641087
ENSMUSG00000022280	1731	1880	1699	1354	1030	1428	0.00551858	0.640483
ENSMUSG00000039456	2802	2819	2599	2393	1353	2120	0.0475475	0.640428
ENSMUSG00000021431	717	837	776	656	441	559	0.0304439	0.639888
ENSMUSG00000021936	1732	1773	1657	1474	829	1388	0.0495559	0.639843
ENSMUSG00000029312	608	603	493	349	382	503	0.0029074	0.638972
ENSMUSG00000023764	2151	1993	2471	1345	1538	1910	0.00210165	0.638621
ENSMUSG00000027797	6127	7369	7006	5043	4143	5467	0.0220677	0.637794
ENSMUSG00000028378	315	371	343	233	252	249	0.0142864	0.637501
ENSMUSG00000031595	1060	1273	1163	748	911	830	0.00162779	0.636534
ENSMUSG00000028901	953	996	963	610	727	748	0.000544089	0.636499
ENSMUSG00000030760	1846	2194	1716	1666	962	1436	0.0496595	0.635782
ENSMUSG00000040865	1046	1101	1054	733	667	889	0.0036902	0.634508
ENSMUSG00000044674	4477	5133	4618	3037	3497	3584	0.000239207	0.633795
ENSMUSG00000044807	452	533	508	386	251	426	0.0325353	0.63343
ENSMUSG00000044734	382	478	430	282	238	403	0.0235238	0.63094
ENSMUSG00000034422	211	334	325	195	181	239	0.0390317	0.628985
ENSMUSG00000036298	600	842	611	495	369	586	0.0229238	0.628557
ENSMUSG00000019779	747	869	756	661	398	601	0.0387646	0.628149
ENSMUSG00000020326	13815	15525	12808	11804	7096	10555	0.0331613	0.628041
ENSMUSG00000015354	812	1148	761	556	665	692	0.00744835	0.627168
ENSMUSG00000036894	690	778	685	586	417	494	0.0444085	0.626409
ENSMUSG00000023960	345	389	343	273	207	273	0.0161799	0.624974
ENSMUSG00000072623	1129	1389	1240	1091	594	919	0.0485946	0.624307
ENSMUSG00000022150	955	1203	1107	740	665	871	0.0223038	0.620396
ENSMUSG00000032419	525	625	529	360	312	508	0.00321889	0.620136
ENSMUSG00000050931	430	518	423	324	301	324	0.00296977	0.619972
ENSMUSG00000054640	208	210	159	107	134	164	0.0280791	0.619236
ENSMUSG00000071176	1760	2061	1922	969	1309	1782	0.00406686	0.618897
ENSMUSG00000028476	1168	1353	1268	755	903	983	0.000713414	0.618744
ENSMUSG00000050295	810	1048	843	626	516	732	0.00216741	0.617596
ENSMUSG00000025656	1061	1330	1040	749	743	878	0.000472229	0.615644
ENSMUSG00000070461	416	380	443	238	249	383	0.00607205	0.615459
ENSMUSG00000030208	5528	6966	6209	4128	4056	4662	0.00234822	0.613042
ENSMUSG00000004631	2428	2885	2835	2094	1544	1917	0.0104577	0.612477
ENSMUSG00000046743	2812	3714	3003	1754	1963	2923	0.00570456	0.612135
ENSMUSG00000040152	1609	2420	2213	1019	1532	1788	0.0259949	0.612095
ENSMUSG00000032766	610	681	668	488	380	471	0.011525	0.612086
ENSMUSG00000031558	4788	5763	5101	3055	3346	4445	1.4996e-05	0.611776
ENSMUSG00000050069	2403	3008	2292	1457	1842	2010	0.000428982	0.611514
ENSMUSG00000004085	1217	1223	1269	844	710	1002	0.0003993	0.611262
ENSMUSG00000028970	468	474	419	303	279	347	0.00897024	0.607088
ENSMUSG00000022367	5183	5746	4246	4303	2494	3388	0.0270644	0.606712
ENSMUSG00000022358	169	204	177	135	99	137	0.0366012	0.602581
ENSMUSG00000035873	181	204	161	122	109	138	0.0162951	0.601672
ENSMUSG00000018819	550	699	539	252	475	490	0.0234607	0.598565
ENSMUSG00000032265	442	501	350	334	225	302	0.0184508	0.598043
ENSMUSG00000049791	1556	1623	1427	939	1009	1148	1.38562e-05	0.597201
ENSMUSG00000069601	861	988	874	563	539	730	0.00845534	0.596074
ENSMUSG00000021245	197	206	176	115	108	168	0.00887513	0.595291
ENSMUSG00000055737	12245	15400	13159	10500	6913	9529	0.0154003	0.593791
ENSMUSG00000041390	922	1023	962	744	532	641	0.00888069	0.593385
ENSMUSG00000057367	2043	2013	1774	1632	955	1241	0.0192853	0.593341
ENSMUSG00000023963	235	268	219	194	117	165	0.0450423	0.592782
ENSMUSG00000034163	1945	2090	2044	1651	818	1551	0.0290277	0.591681
ENSMUSG00000037266	9519	9408	9625	7930	4061	6804	0.0363271	0.591224
ENSMUSG00000031253	713	705	773	419	505	536	0.000238084	0.590923
ENSMUSG00000025986	895	979	906	722	470	636	0.0107371	0.590819
ENSMUSG00000025931	494	569	401	314	347	301	0.0151096	0.590571
ENSMUSG00000032011	6393	6821	7994	3736	5316	5074	0.00286463	0.590476
ENSMUSG00000026185	337	488	412	237	254	333	0.00845534	0.590102
ENSMUSG00000042213	141	113	146	83	78	106	0.0379983	0.589611
ENSMUSG00000066361	302	281	367	172	211	250	0.00952813	0.587468
ENSMUSG00000025810	11259	13962	11229	7406	6901	9799	0.000190712	0.585805
ENSMUSG00000072893	265	223	277	153	116	243	0.0301328	0.584493
ENSMUSG00000053626	374	432	329	211	264	271	0.0240366	0.584405
ENSMUSG00000015222	1106	1283	1154	794	657	867	0.00151621	0.583446
ENSMUSG00000020601	1947	2072	2069	1212	1333	1444	1.34989e-07	0.582799
ENSMUSG00000002489	316	461	362	174	276	301	0.0178155	0.581993
ENSMUSG00000022912	2790	3198	2777	2199	1471	2001	0.0103851	0.581202
ENSMUSG00000042364	3778	4400	3983	2938	2371	2526	0.000613444	0.580735
ENSMUSG00000037697	460	438	372	276	239	315	0.00108642	0.580734
ENSMUSG00000043613	236	233	232	186	113	154	0.0192394	0.580385
ENSMUSG00000097052	698	743	811	521	409	534	0.00193743	0.580253
ENSMUSG00000028211	6073	6493	5324	5267	2437	3731	0.0422954	0.579883
ENSMUSG00000023915	1019	943	858	428	668	765	0.0125457	0.578574
ENSMUSG00000036256	13083	15457	14388	10121	9718	7505	0.0184978	0.578203
ENSMUSG00000005107	300	287	307	139	203	246	0.00215346	0.577258
ENSMUSG00000090210	113	116	123	59	65	108	0.0338136	0.576805
ENSMUSG00000057335	4398	5174	4796	3405	2379	3465	0.000519142	0.575416
ENSMUSG00000003617	1281	1583	1573	968	779	1121	0.0382004	0.574953
ENSMUSG00000049775	7581	9571	7577	5926	4317	5557	0.0366589	0.574204
ENSMUSG00000002808	1736	1729	1799	1275	992	1085	0.00651787	0.57298
ENSMUSG00000087385	257	255	269	143	164	197	0.00175419	0.570533
ENSMUSG00000030259	1902	2010	1962	1113	1272	1388	1.83131e-05	0.570449
ENSMUSG00000030351	4514	5551	5146	2053	4045	3750	0.00390451	0.570436
ENSMUSG00000046721	4388	5034	3897	2906	2690	2849	0.0392374	0.569025
ENSMUSG00000030465	699	899	704	545	361	555	0.0192394	0.567755
ENSMUSG00000075318	366	367	375	268	160	277	0.0134178	0.566502
ENSMUSG00000026249	5106	5737	4864	3065	2970	3991	1.605e-05	0.565432
ENSMUSG00000059921	797	1110	818	592	523	598	0.000960104	0.56402
ENSMUSG00000022656	1010	1434	1178	916	499	855	0.0179284	0.562854
ENSMUSG00000047747	764	930	686	461	449	596	0.000119396	0.561432
ENSMUSG00000056832	210	254	206	168	94	158	0.0303914	0.561376
ENSMUSG00000022899	473	530	529	367	211	388	0.0104979	0.561352
ENSMUSG00000033717	173	233	182	90	128	156	0.0210751	0.560511
ENSMUSG00000033618	130	160	122	61	81	121	0.0259784	0.559137
ENSMUSG00000032925	427	546	572	324	308	332	0.0240334	0.558628
ENSMUSG00000027220	330	246	293	169	163	218	0.00875069	0.558481
ENSMUSG00000017737	115	118	169	57	97	101	0.031843	0.557862
ENSMUSG00000040037	256	326	199	175	144	165	0.0104577	0.556664
ENSMUSG00000054619	721	825	748	373	468	608	7.06758e-05	0.55575
ENSMUSG00000035967	939	1125	909	706	413	732	0.00744835	0.55568
ENSMUSG00000041449	228	252	318	129	179	194	0.0142393	0.555397
ENSMUSG00000087165	212	250	213	155	138	122	0.0240366	0.555287
ENSMUSG00000027460	163	191	213	99	157	91	0.0323204	0.550873
ENSMUSG00000026888	388	418	353	234	208	276	0.0174573	0.550551
ENSMUSG00000078183	188	202	177	132	95	121	0.0363271	0.550116
ENSMUSG00000037617	618	570	573	359	307	420	0.00872398	0.547062
ENSMUSG00000027204	17246	21312	15107	9096	10383	13787	1.93713e-05	0.546996
ENSMUSG00000048458	1210	1301	1244	717	790	795	1.21585e-07	0.546961
ENSMUSG00000017144	5062	5987	4607	3291	2527	3786	4.87054e-05	0.545899
ENSMUSG00000025887	915	1150	884	678	390	737	0.00513491	0.54532
ENSMUSG00000050377	656	848	743	373	363	663	0.000616072	0.544454
ENSMUSG00000025779	96	125	124	83	46	81	0.0290661	0.543634
ENSMUSG00000013089	146	157	181	80	117	98	0.0115072	0.542517
ENSMUSG00000051379	299	397	344	236	165	226	0.00323871	0.540448
ENSMUSG00000031673	18132	22935	17832	11538	11035	12982	1.10308e-06	0.539071
ENSMUSG00000044548	232	317	220	159	124	181	0.00445598	0.537832
ENSMUSG00000057137	159	119	181	73	94	114	0.0141657	0.5378
ENSMUSG00000097277	173	195	174	145	77	99	0.0281453	0.536491
ENSMUSG00000047246	492	663	597	398	307	329	0.00893833	0.533028
ENSMUSG00000031480	414	387	471	193	216	370	0.0158955	0.532603
ENSMUSG00000031119	3409	4087	3655	2130	2359	2095	2.28551e-05	0.530349
ENSMUSG00000097944	137	147	149	95	78	83	0.00437932	0.530047
ENSMUSG00000028358	91	118	114	40	64	92	0.0470393	0.529614
ENSMUSG00000097640	104	108	112	50	80	62	0.011684	0.527519
ENSMUSG00000051486	56	85	91	48	39	50	0.0498372	0.527369
ENSMUSG00000058207	240	302	245	124	152	194	0.000439165	0.527222
ENSMUSG00000023084	137	155	197	75	86	132	0.02206	0.52475
ENSMUSG00000084289	6924	7589	7777	3802	4720	4610	0.000108779	0.524423
ENSMUSG00000040430	462	562	576	290	294	359	3.10541e-05	0.523483
ENSMUSG00000045257	100	88	97	62	56	48	0.0192394	0.523226
ENSMUSG00000068227	121	140	134	51	93	90	0.00952813	0.522746
ENSMUSG00000036334	119	144	88	74	50	82	0.0269401	0.522682
ENSMUSG00000040473	223	240	203	149	76	167	0.0483021	0.522245
ENSMUSG00000033960	7452	8831	7808	3777	4514	5978	2.17578e-08	0.521326
ENSMUSG00000052125	189	169	191	94	83	149	0.00271782	0.520407
ENSMUSG00000015452	578	565	725	319	342	440	0.000357657	0.520107
ENSMUSG00000075122	246	244	213	169	103	133	0.0346276	0.519127
ENSMUSG00000030882	829	808	917	461	400	645	0.000670022	0.518977
ENSMUSG00000038065	111	148	131	71	79	76	0.00286815	0.51787
ENSMUSG00000069833	47052	52610	45734	27741	24050	32771	1.34989e-07	0.516961
ENSMUSG00000048406	117	128	108	63	83	55	0.0100183	0.51199
ENSMUSG00000005125	713	859	889	414	379	640	0.000546613	0.511457
ENSMUSG00000033644	82	65	80	43	36	52	0.021477	0.510417
ENSMUSG00000068794	299	366	317	165	173	228	1.15047e-05	0.510242
ENSMUSG00000021822	107	133	143	81	65	71	0.00744835	0.508411
ENSMUSG00000078144	100	91	114	37	46	96	0.0495277	0.506086
ENSMUSG00000042515	1074	1210	1350	810	447	793	0.00512931	0.503922
ENSMUSG00000027329	486	425	538	219	266	345	2.37515e-05	0.503088
ENSMUSG00000071047	161	132	152	73	69	113	0.00655786	0.502607
ENSMUSG00000035385	586	602	765	348	306	455	0.000276498	0.501489
ENSMUSG00000036356	762	850	724	448	348	522	3.39012e-06	0.501287
ENSMUSG00000022197	524	576	458	196	295	401	0.00129404	0.499995
ENSMUSG00000031520	951	1183	1249	723	491	669	0.00871375	0.499584
ENSMUSG00000097855	165	188	195	113	78	116	0.00200556	0.499467
ENSMUSG00000079012	435	567	389	218	253	313	0.000160928	0.499206
ENSMUSG00000009772	308	396	405	157	248	218	0.000156228	0.499167
ENSMUSG00000016356	961	899	1264	408	537	848	0.00468453	0.497823
ENSMUSG00000028011	96	152	100	59	53	83	0.0223038	0.496519
ENSMUSG00000005628	93	107	109	41	54	80	0.0454497	0.495414
ENSMUSG00000042641	93	138	177	61	53	118	0.0450337	0.495122
ENSMUSG00000032000	976	1059	1072	669	481	547	0.000119396	0.492321
ENSMUSG00000030790	64	78	58	22	41	49	0.0400829	0.491372
ENSMUSG00000046186	2544	2665	2570	1609	1089	1561	0.0013769	0.489813
ENSMUSG00000085399	204	249	236	148	103	124	0.000686047	0.489512
ENSMUSG00000036036	202	246	193	110	100	144	0.000140447	0.489437
ENSMUSG00000035274	871	1103	980	575	516	515	1.71632e-06	0.489419
ENSMUSG00000079055	199	230	213	95	112	149	3.51972e-05	0.489032
ENSMUSG00000031538	1743	1972	1759	851	977	1190	1.12208e-08	0.487672
ENSMUSG00000022894	3976	4393	3480	2260	1979	2203	1.21585e-07	0.487551
ENSMUSG00000033192	769	791	870	413	309	628	0.000237766	0.486603
ENSMUSG00000034959	80	98	79	42	43	55	0.00713744	0.483248
ENSMUSG00000061603	66	106	66	32	41	57	0.0168035	0.481995
ENSMUSG00000031596	73	96	74	42	34	56	0.0267822	0.481009
ENSMUSG00000027939	223	276	294	121	98	218	0.00149889	0.480679
ENSMUSG00000028270	78	73	80	49	28	46	0.0223038	0.474792
ENSMUSG00000052783	96	93	92	47	38	66	0.00422769	0.473671
ENSMUSG00000039405	1667	2226	1841	1354	703	924	0.00864735	0.473402
ENSMUSG00000016024	2924	3159	3462	1345	1993	1742	7.36904e-08	0.473133
ENSMUSG00000046329	72	72	61	34	36	39	0.0190241	0.472948
ENSMUSG00000020846	51	72	44	33	25	30	0.0383663	0.472853
ENSMUSG00000042510	137	177	131	63	77	98	0.000272915	0.472777
ENSMUSG00000082305	52	51	66	21	31	39	0.0366012	0.472701
ENSMUSG00000059493	487	591	585	305	199	382	0.000267602	0.471302
ENSMUSG00000056069	647	845	694	392	341	417	3.42928e-05	0.47041
ENSMUSG00000055137	51	51	40	26	20	29	0.0405886	0.469287
ENSMUSG00000023912	164	175	177	77	57	144	0.0162003	0.468199
ENSMUSG00000037568	167	197	160	73	103	100	0.000112272	0.467703
ENSMUSG00000071856	549	506	501	267	268	276	5.51075e-05	0.465269
ENSMUSG00000078816	188	212	284	66	135	164	0.0100357	0.464231
ENSMUSG00000087060	200	197	190	120	87	95	0.00573154	0.463233
ENSMUSG00000038011	206	264	286	77	149	174	0.00225459	0.462579
ENSMUSG00000019775	169	171	215	111	66	111	0.000976575	0.462117
ENSMUSG00000097048	568	596	635	406	219	293	0.000672201	0.461618
ENSMUSG00000096995	36	55	37	20	18	28	0.0481643	0.45706
ENSMUSG00000013353	62	70	137	50	39	47	0.0445994	0.451654
ENSMUSG00000026315	567	693	518	337	231	323	1.21103e-05	0.449217
ENSMUSG00000028445	118	106	115	37	75	60	0.0106989	0.448427
ENSMUSG00000028583	204	268	251	156	100	99	0.0168035	0.44732
ENSMUSG00000074968	765	859	929	563	270	430	0.00522769	0.446845
ENSMUSG00000033967	245	233	276	98	119	167	0.000484645	0.446322
ENSMUSG00000081929	201	201	216	150	86	63	0.0121132	0.44534
ENSMUSG00000019929	11196	16028	11109	6845	5741	6240	4.65963e-06	0.443022
ENSMUSG00000072647	82	73	76	36	30	50	0.0162349	0.442392
ENSMUSG00000056596	81	150	80	47	62	43	0.0177001	0.441933
ENSMUSG00000009145	367	314	502	160	145	297	0.00208169	0.441466
ENSMUSG00000086541	67	52	39	23	30	25	0.0229163	0.439492
ENSMUSG00000021091	3555	4073	3150	1353	2200	1750	2.13792e-07	0.438621
ENSMUSG00000069270	339	462	433	218	177	207	0.00158938	0.438049
ENSMUSG00000078486	73	71	101	25	30	69	0.0259949	0.43568
ENSMUSG00000001655	63	67	82	35	36	32	0.0314992	0.43525
ENSMUSG00000097284	38	59	59	14	22	42	0.0422805	0.433792
ENSMUSG00000031861	102	112	162	41	54	92	0.00358052	0.432332
ENSMUSG00000068122	831	1200	809	619	307	421	0.00062772	0.432299
ENSMUSG00000037833	104	140	125	65	50	63	0.000740168	0.431706
ENSMUSG00000097316	170	170	163	67	89	88	3.79303e-05	0.430329
ENSMUSG00000034457	1672	1581	1636	1036	540	748	0.000183008	0.429997
ENSMUSG00000039519	288	322	195	150	96	139	0.00193743	0.428978
ENSMUSG00000095123	150	104	129	86	31	66	0.0144369	0.428217
ENSMUSG00000019810	317	289	270	149	126	144	3.47887e-07	0.427139
ENSMUSG00000038217	127	110	131	51	63	63	0.00123022	0.426579
ENSMUSG00000032036	74	73	99	22	37	62	0.0126937	0.425683
ENSMUSG00000085786	225	259	235	124	82	135	0.000237766	0.422083
ENSMUSG00000024330	1785	1619	2325	698	910	1147	7.53832e-06	0.421463
ENSMUSG00000048388	281	313	243	141	110	144	5.9424e-06	0.421461
ENSMUSG00000025432	126	150	152	51	56	99	0.000227921	0.420867
ENSMUSG00000029862	29	39	41	19	16	16	0.0366012	0.419511
ENSMUSG00000037418	43	54	38	15	21	28	0.0244634	0.417539
ENSMUSG00000033368	47	52	62	29	20	26	0.0267822	0.416601
ENSMUSG00000029868	34	63	56	14	21	38	0.0439949	0.41559
ENSMUSG00000039155	673	720	762	312	302	394	2.77461e-11	0.414479
ENSMUSG00000094411	232	222	199	149	60	87	0.00952813	0.412902
ENSMUSG00000035314	281	308	339	77	158	206	0.000100579	0.412567
ENSMUSG00000043531	480	648	441	201	233	297	2.74873e-07	0.412334
ENSMUSG00000000792	171	200	268	74	95	130	0.000151733	0.410485
ENSMUSG00000041481	986	1293	1027	367	626	528	2.42954e-06	0.409092
ENSMUSG00000081137	105	124	104	74	29	46	0.0116952	0.406425
ENSMUSG00000024778	922	1187	1008	600	327	469	4.00692e-05	0.405011
ENSMUSG00000045932	77	88	65	40	26	38	0.00456222	0.404182
ENSMUSG00000097354	216	263	305	127	107	119	7.63857e-05	0.403526
ENSMUSG00000086308	76	100	97	42	31	50	0.00268254	0.400066
ENSMUSG00000006586	154	232	198	92	82	85	2.15085e-05	0.398486
ENSMUSG00000040420	35	52	62	17	21	29	0.0276118	0.396135
ENSMUSG00000040253	137	157	196	78	59	80	1.92769e-05	0.394662
ENSMUSG00000044365	239	348	287	110	146	130	2.10678e-07	0.394614
ENSMUSG00000075569	114	135	174	47	50	94	0.000721949	0.393527
ENSMUSG00000093587	46	53	77	32	20	25	0.0192667	0.392845
ENSMUSG00000037708	53	63	71	21	22	41	0.0177001	0.39251
ENSMUSG00000086477	25	35	29	12	14	13	0.0459736	0.391314
ENSMUSG00000065939	75	76	78	28	23	51	0.0029008	0.389186
ENSMUSG00000043557	486	534	513	137	270	272	4.09838e-05	0.38876
ENSMUSG00000033715	755	1079	774	500	222	396	9.31754e-05	0.387797
ENSMUSG00000020017	51	55	47	18	10	40	0.0256272	0.384567
ENSMUSG00000071658	81	84	89	29	29	53	0.00498729	0.382117
ENSMUSG00000034579	38	43	45	14	23	17	0.0273476	0.381905
ENSMUSG00000037035	241	277	234	93	127	101	8.08904e-07	0.381769
ENSMUSG00000047821	337	406	353	133	177	157	4.31515e-07	0.380212
ENSMUSG00000085584	52	57	47	23	23	20	0.00596276	0.379183
ENSMUSG00000021403	175	293	305	133	93	97	0.000524158	0.379023
ENSMUSG00000040289	255	297	246	86	136	117	4.90052e-05	0.377726
ENSMUSG00000074340	269	293	311	122	77	176	1.34222e-05	0.377202
ENSMUSG00000074415	336	366	396	162	99	208	9.80717e-07	0.376888
ENSMUSG00000065126	129	124	121	77	45	31	0.0225055	0.376686
ENSMUSG00000071516	234	352	359	129	112	148	3.10541e-05	0.36691
ENSMUSG00000023235	670	769	562	371	248	172	0.000454079	0.364496
ENSMUSG00000036437	232	246	259	100	66	137	0.00012718	0.361863
ENSMUSG00000049357	76	79	120	34	21	59	0.00365906	0.361096
ENSMUSG00000048603	195	228	211	84	70	103	1.1694e-08	0.359595
ENSMUSG00000092540	45	44	47	20	22	12	0.0289481	0.35935
ENSMUSG00000019647	48	59	68	16	18	38	0.00487061	0.357979
ENSMUSG00000073018	41	55	62	17	28	18	0.0255096	0.357237
ENSMUSG00000094392	770	901	740	394	331	200	0.00147294	0.352708
ENSMUSG00000046463	126	145	109	55	47	46	0.000225012	0.350348
ENSMUSG00000053886	40	59	36	15	19	19	0.0185812	0.350056
ENSMUSG00000035936	83	59	63	37	21	21	0.0108582	0.348739
ENSMUSG00000029759	30	32	40	10	7	24	0.0470393	0.347575
ENSMUSG00000093565	738	849	809	493	236	153	0.0036902	0.344042
ENSMUSG00000059912	99	96	56	20	47	28	0.0154003	0.33735
ENSMUSG00000030124	63	63	118	22	30	42	0.0026069	0.336876
ENSMUSG00000089993	1153	1127	546	175	442	472	0.000102646	0.335358
ENSMUSG00000091405	108	127	216	56	56	56	0.00300616	0.332875
ENSMUSG00000024049	95	82	88	21	26	55	0.000547802	0.3328
ENSMUSG00000066170	124	132	128	33	58	53	8.59237e-05	0.33158
ENSMUSG00000036964	67	81	67	18	19	45	0.000783871	0.331313
ENSMUSG00000049928	80	80	103	25	25	50	0.00181646	0.331045
ENSMUSG00000039154	32	37	31	8	10	20	0.0277598	0.330996
ENSMUSG00000034818	42	64	80	12	26	32	0.0257889	0.328368
ENSMUSG00000022144	96	114	131	33	45	47	0.00368049	0.324585
ENSMUSG00000043807	24	34	47	14	8	16	0.0351344	0.321074
ENSMUSG00000025407	440	598	671	131	249	243	3.5253e-07	0.321061
ENSMUSG00000029217	145	200	132	55	34	85	6.46134e-05	0.320673
ENSMUSG00000047414	1592	2095	1826	703	519	729	2.28649e-12	0.316481
ENSMUSG00000061100	5483	7137	5873	2565	2127	1649	8.59212e-07	0.313214
ENSMUSG00000066677	537	556	492	224	122	203	1.38819e-09	0.310166
ENSMUSG00000069300	19	34	29	11	9	8	0.01945	0.307686
ENSMUSG00000053897	133	190	126	59	35	60	0.000310358	0.306794
ENSMUSG00000035270	30	38	37	11	12	13	0.0200536	0.305145
ENSMUSG00000031303	76	95	101	22	27	46	0.00784684	0.30453
ENSMUSG00000023393	48	61	70	20	21	20	0.000282007	0.304336
ENSMUSG00000029859	42	52	64	15	19	20	0.000558557	0.303182
ENSMUSG00000029727	59	63	60	19	19	24	0.000159654	0.302063
ENSMUSG00000044033	102	90	114	30	35	39	2.21249e-06	0.3008
ENSMUSG00000063820	24	49	46	20	10	9	0.0288026	0.300489
ENSMUSG00000030116	115	146	120	41	44	41	0.000361435	0.296423
ENSMUSG00000042078	149	123	114	23	60	47	4.00692e-05	0.296389
ENSMUSG00000086915	228	291	281	82	91	91	1.42512e-12	0.294456
ENSMUSG00000063564	912	1329	867	274	346	409	2.5729e-14	0.293403
ENSMUSG00000059305	23	17	30	9	5	9	0.0338136	0.291252
ENSMUSG00000031775	30	41	46	11	5	23	0.0264004	0.288963
ENSMUSG00000019932	1126	1716	1078	456	331	472	1.90856e-12	0.287932
ENSMUSG00000097257	27	25	36	13	7	8	0.0298818	0.286639
ENSMUSG00000097520	32	60	31	20	8	10	0.0245699	0.283192
ENSMUSG00000053889	39	39	78	18	6	26	0.0137568	0.280038
ENSMUSG00000093507	31	45	69	9	14	23	0.00529408	0.276335
ENSMUSG00000068587	157	183	166	54	48	54	5.97955e-07	0.275606
ENSMUSG00000040350	235	227	237	69	66	80	2.5729e-14	0.273076
ENSMUSG00000089948	20	26	16	2	8	9	0.0415286	0.268
ENSMUSG00000031886	273	207	182	72	72	49	1.66247e-05	0.263479
ENSMUSG00000022586	31	20	29	8	5	11	0.021477	0.263403
ENSMUSG00000020173	46	55	45	9	18	16	0.000331837	0.26068
ENSMUSG00000097993	1174	1140	1270	218	371	467	1.73388e-11	0.256659
ENSMUSG00000036492	16	30	38	9	6	9	0.0199749	0.255128
ENSMUSG00000024076	85	116	101	32	24	28	1.93602e-07	0.249333
ENSMUSG00000097601	22	20	32	6	5	10	0.0105857	0.249079
ENSMUSG00000080727	18	27	21	9	3	6	0.0195042	0.245553
ENSMUSG00000093772	25	22	30	9	5	7	0.00932815	0.24357
ENSMUSG00000031391	40	64	65	12	13	21	6.20469e-05	0.240001
ENSMUSG00000057191	33	20	18	9	4	6	0.0172447	0.239351
ENSMUSG00000050675	45	52	51	10	12	18	8.55847e-05	0.237959
ENSMUSG00000032691	17	28	18	4	4	9	0.0346566	0.236577
ENSMUSG00000035576	135	105	130	17	24	61	0.00017343	0.23486
ENSMUSG00000053693	25	32	30	9	9	4	0.0101905	0.229788
ENSMUSG00000031376	19	12	16	4	3	5	0.0485946	0.225108
ENSMUSG00000026205	100	85	126	16	27	36	1.35368e-05	0.221432
ENSMUSG00000032454	37	34	43	10	9	9	0.000417147	0.218991
ENSMUSG00000078161	28	26	43	7	5	12	0.00252378	0.216656
ENSMUSG00000089235	25	18	13	5	3	5	0.0161342	0.205917
ENSMUSG00000006386	16	31	14	4	2	8	0.0386082	0.201368
ENSMUSG00000090120	18	24	15	5	4	3	0.0176286	0.189966
ENSMUSG00000071112	50	44	47	9	5	16	0.0064917	0.185123
ENSMUSG00000039110	53	75	56	7	11	21	1.34222e-05	0.184826
ENSMUSG00000012428	21	14	17	1	5	5	0.0442903	0.183895
ENSMUSG00000031452	17	20	24	1	2	10	0.01963	0.181159
ENSMUSG00000031302	38	38	48	10	8	7	8.53315e-05	0.180697
ENSMUSG00000032357	29	24	16	3	4	7	0.00665117	0.17745
ENSMUSG00000031554	16	19	11	2	3	4	0.0223038	0.172689
ENSMUSG00000051998	34	31	25	2	5	11	0.00530335	0.171957
ENSMUSG00000092569	13	21	13	2	3	4	0.0450444	0.1692
ENSMUSG00000047298	48	40	43	2	7	17	0.00073134	0.169097
ENSMUSG00000074264	81	106	81	21	14	15	5.95538e-07	0.168234
ENSMUSG00000071671	211	196	91	21	35	32	1.86395e-05	0.156427
ENSMUSG00000087373	20	27	30	9	1	3	0.0104145	0.154677
ENSMUSG00000082947	16	17	8	1	3	3	0.0393064	0.150289
ENSMUSG00000097800	23	20	39	3	5	6	0.00484429	0.149739
ENSMUSG00000083619	427	447	161	24	106	33	0.00191945	0.141857
ENSMUSG00000047384	22	16	24	1	2	7	0.0309677	0.13687
ENSMUSG00000048368	43	76	69	9	7	12	2.05009e-07	0.132233
ENSMUSG00000082877	27	24	12	4	3	1	0.00880832	0.115671
ENSMUSG00000081946	58	54	31	7	9	2	0.000417147	0.115057
ENSMUSG00000072934	36	28	23	2	4	5	0.000283631	0.110899
ENSMUSG00000095969	201	190	249	39	19	18	2.69661e-07	0.108628
ENSMUSG00000042567	15	26	12	1	4	1	0.00483348	0.101872
ENSMUSG00000060459	25	36	28	1	0	7	0.00168134	0.0763535
ENSMUSG00000047420	55	35	37	2	2	4	7.63857e-05	0.0550084
